# Supplementary material for: Comparative genomics reveals genes significantly associated with woody hosts in the plant pathogen Pseudomonas syringae
Source: Mol Plant Pathol. 2016 Jul 15;17(9):1409–24. doi: 10.1111/mpp.12423 (PMC5132102; doi:10.1111/mpp.12423)
Supplement: Supplementary file 2 — Dataset S1 Sequence data for proteins inferred to have been acquired along the phylogenetic lineage leading to the aesculi pathovar. [file MPP-17-1409-s002.xlsx]

## Sheet: Introduction
Dataset S1
Nowell et al. (2016) Mol Plant Pathol
Sequences and descriptions for all proteins inferred to have been gained along the phylogenetic lineage leading to the aesculi pathovar.
See Fig. 5 for further details.
Notes
(a)	All protein sequences taken from the aesc2336 genome assembly.
(b)	All sequence lengths are in number of amino acids.
(c)	Descriptions are inferred from BLAST and Blast2GO analysis.
(d)	HYP denotes proteins that were described as "hypothetical proteins", or that returned no hits from BLAST analyses.
(e)	Sheet names denote branches on which proteins are inferred to have been gained, as follows:
	Sheet name	Branch
	N4	Branch at root of phylogroup 3; 119 gains
	N5	Branch at root of aesculi clade; 65 gains
	N16	Branch delimiting savastanoi group from aesculi group; 9 gains
	N17	Branch delimiting cerasicola pathovar from ulmi and aesculi pathovars; 64 gains
	N18	Branch delimiting ulmi pathovar from aesculi pathovar; 88 gains
	N19	Branch delimiting European aesculi strains from the Indian aesculi strain; 130 gains

## Sheet: N4
Seq_name	Seq_length	Seq_description	Seq_sequence
aesc2336|251722_14_peg_5628	471	Na+/solute symporter	MDTFNAQDTSIIIGMVVVYIVLTTWMSMRLRSKTSEQYMVASRTMPAFVVGVLMMSEFIGAKSTVGTAQAAFESGFAASWSVIAAAIGFPLFGLLMARKLYSSGEFTISGFIAKKYGTSTKLAVSIIMIYALLLVNVGNYVSGAAAIATVLKINLTTAAFITAIISTLYYVFGGLKSVAYMSILHTGVKYIGVLIVLGVALKMTGGFSPVVQNMPEHYFTWDGAIGGSKIMAWIIGTVGAIFSTQFIIQAISSTPNQNAARRSTFYASLLCIPIALALGFIGVASKYLHPEMSSLYALPIFLQSMSPVLAGVVTISLVASIFVSVSTVALAIASLVVRDFYVPWRKPSVDQEFKTTRLIALVIGFVPLFFVFFVPEILNLSFFTRALRLSIAVVAMIAI…
aesc2336|251722_14_peg_4589	410	pyridine nucleotide-disulfide oxidoreductase domain-containing protein	MNAPLIIVGAGHAGGRAALTLRDQGYAGRLILIGAEPHVPYERPPLSKGVLRGSVDLAGCSLCADTRLTELGIEHLTDNPVKSLDPQGHRMQLADGDELPYSRLLLATGGRARCLAQIPRHLSNVFYLRTHDEALALRGALIHGSRLVIIGAGFIGLEVAATARALGCQVTLLEAGPRLAGRVLPEEVSRALLDLHRQHGVDVQLNVVLEGVQGNERAESVLLVDGRSVLCDAVVVGVGMQPNIELAVAAGLAVGQGIRVDDRLRTSAPDIFAAGDVCEYRLHPEGVYQRQETWRNAEAQGRHSALNMLGYDLPFQEVPGFWSDQYDWSVQTVGVTTQPLPSASRALACGGRLLFYLDAQQRLQGACGLALGNSVAKDIKLCERLIVARTPLSVTMLND…
aesc2336|251722_14_peg_5630	419	Type III effector	MSRAEFPGLLIIADDLSGAADCAADFASRIDTHVVLTGNAKDLSGVIAIDADSRRLDPQQAAEQNRAALQQQSRIGMALYKKIDSTLRGNVASEVDALQGLRGMALVAPAFPAMQRTTVQGVQLIDGVPVDQSDVWRNENLHGTGNLLDLFVAQGLRTQWLGLDTLRDSSRLKTTLRNALEQGVQALVCDAELDSDLLQLAQASVAWHDELFWVGSAGLARHLPHAFELAEALPIKVEPRSPVLTVVGSMSRHSQAQADRLAQASKPLCLTLQPAMLLNEDAHAERAAAYLQLQEHLATGRDVLVRLDQQQRDPAQAATLSNALAQWLAPSLPHAGSVVATGGETARAILIAADIKRLTLFGELATGVVLAEARLGKHTFNVVTKAGGFGNPDTLLTAW…
aesc2336|251722_14_peg_2191	150	MarR family transcriptional regulator	MSSAEPDTWFRFVRAHRCLIREIERRLAAAELPPYAWYDALWGVESGPQGMRRMHELADVMAIERYNLTRLIDRLESEGLVERHRSDSDGRGAVAAITDKGRTLRKQMWQIYETAVDELFLAQFDAPQRRVFADALERAALAARQSGSKS
aesc2336|251722_14_peg_5595	265	Dihydrodipicolinate synthetase	MSGKTILVPLVTPLNEQAQVCETSLERLLSSLAAHVDGYIPCLTSGEGWRLSRQQWLKMLELTLRHAGDKLVIAGIERSSTQEVLDFALMAQDAGAQAVMFTSPFTPGISQQVIIDHYQTIHDATRLDIFMYNEAALSGNEKTFTTLEAIAQLPRVIGLKDSPSMSRSQDQVDAIRQQGVDYFIGWEMQLAGELESDGNVVSLANLEPRLCRQAAARQQPALSQEIATLNERYLLSASDWYAQVKRELKARGVIDSDRVMTEEAA
aesc2336|251722_14_peg_2482	84	Thioredoxin family group 1 protein	MLKTEFAAFVEEQIALAGEILADAKVSKRDYMSGGKLSVFLALHRVLQGKPTEQDLGMFDAINDSLQSLQILNSKETFLERLEP
aesc2336|251722_14_peg_2188	226	Acyl-homoserine-lactone synthase	MSSGFEFQLASYTTMPVTLLETLYSMRKKIFSDRLEWKVRVSHAFEFDEYDNANTTYLVGSWNGVPLAGLRLINTCDPYMLEGPFRSFFDCPAPKNAAMAESSRFFVDTARARSLDILHAPLTEMLLFSMHNHAALSGLQSIITVVSKAMARIVRKSGWEHRVLSTGEASPGETVLLLEMPVTADNHQRLLGNIALRQPVTDDLLRWPIALGVSDPAPPACMHSAA
aesc2336|251722_14_peg_2948	343	Chemotaxis protein	MIEPERIVTLSREVESLATRGVSDIQLITRQTRLLAINALIEAAHAGKAGRGFAVVAEEVKNISEQISKIASGLTQDLQASVNELTELGKGMCFDVRGQRLADLALNLIEIIDRNLYERTCDVRWWATDASLVDVLMTPTAQSRAHSSERLGVILDSYTVYLDIWVANTTGCVIASGRPDTFDKVIGANVNEATWFKQAVRHSSGDQYFAGEVAVEPLLNGSQTCAFSAAVRSNAGKHSPVIGVIGIFFDWKNQSDSVINGVRLSDEERTRTRVMMVDASHRIIASSDPQSPLGHSIDLQTRAGQATGYSTLPNNSIQGYSMTPGFETYPGMGWLGVIEQQLP
aesc2336|251722_14_peg_2540	155	BRO domain-containing protein	MLRAVVMHAEAWFPLEDIARLMGKRLDERNTRKLDADQRRTAWLLTHGEWQKCLLISESAVFALLIHHYIPENRALRRWLTQDVLPALSARPVDINNDGPTHCQMQWQGTTLSTLQWRGDIWVKLRDMPEIVQVQTTGKKDGWLKRLKLLGKRAA
aesc2336|251722_14_peg_4587	363	MocD fatty acid desaturase	MPQDTAACQRDYSLTGPEAARAAEKGLVSAEWYQSPISRQRMKQLMQRRDGPALLDTAIWLLALLVSGFGGYWFWGSWACVPFFLAYGVLYATASNPRWHETGHGTAFKTRWMNDGLYQVASFMCMFEPHVWRWSHARHHTDTIVVGRDPEIVEPRPPSLVMMFLSLFQIPLLIKTMGGVCRHAFAHMSEQEKDFIPVSEWPRVFLAARIWLAIYAGVVAAALYLQSWLPLMYVGLPMLYGGWLSYLFGLTQHVGLAEDVLDHRSNCRTIYMNRVLRFLYMNMNYHLEHHMYPMVPYHALAQLHEEIRHDCPPPYASLGEAFKEIIPTLLRQRRDPTYFIKRQVSHASAPATAARPQPEATSG
aesc2336|251722_14_peg_4146	58	Major facilitator superfamily (MFS) transporter	MGNTCVFVVLFATPIAASSLMTHFSWGVVWLAAAFCALLTVPLFPRVEKSYALAPRST
aesc2336|251722_14_peg_4814	761	Silent information regulator protein Sir2	MSETINNRGELLRAGEKDDAQKKFVPIGSSFRNHVWAPAGLPLTLEFDVGFSPAALASAAQVFTRLCDQIPKSIPSAQDIDAWLSGFSDGKFRDITYPAQGSTVEDISGLNLHLDRAFRIACYLFSQATASPAHYLSHALEALNFYARQDYKISWWNRQIGLAKKAGRTAVLLAKHLTGSELIKQFIPYAMKTTNTYAYTQTGANLADFASVQILWSVSAWKNSGQGSYLLYLRAAADVLSGLCQPVEREGKEHGEGVSVDYAINQHNALNGSQYCMQLYSGSYGAELLNRIVEGAVVLVSEFSLTATALSELVNVVVEGMGWMGYASRMDFHVNGRAISRGVPSNAHIAKWAEVLLPFADTANKEALNELIRRTSGDESNNQYYRGGRLFWVNDYLAH…
aesc2336|251722_14_peg_4586	349	LacI family transcription regulator	MNNNKRPTIATVAAQAGLSVATVDRVLNARAPVNPATAEQVLKAAEAVGYFAARLIAQRIVEQRPTYRFGILLLNTAQAFYANLAQAIGQAAQRRIGANLTCQFEYVTDRSPASIVAQLEQLAVQCDGLAVVSFAHPLINAALEQIRQAGVPVIALLSDIHEKADEPYVGQNNYQVGRTMGWLLARTCGARKGSIGILLGGHRFLGHQARVEGLHSYLAEHAPGLRPLVPLINLDNCDITEEASLELLGNHDDLRGLCVVGGGGDGIISALAQLPRRPAMCCILQESTKLSRLALANGLVDVVIDSQPLQIAEALVNLLIELQTVNSFDPLRHRVYVPLQIVTSENTDA
aesc2336|251722_14_peg_2935	75	NADPH:quinone reductase	MHVIAALEQDLVAEVNRMTDGKGARMAFDQVGGPEVANILRALSYLGIFFQYGALETADLSIPVMELLSKVIEHS
aesc2336|251722_14_peg_3515	499	DNA breaking-rejoining enzyme	MNKNALQAAVVDYFYSRDGYVVHFNTERWKLSKDVTIPIGSLTPYLQENECSVRRVLEFYARTAAAWHARNIFGRFLHYCEQMQGSELFSVASLISYRSSLDKKTEWYMGVLRGAIRQWSRLGYSGISEEVLTLLNKWVIKGNEKGFAVQSMCPEDGPLTDIELQGVIAAVVDAFIEQHLSLEDTCLSMILAMTGRRPGQVAALKLKDLDSNTPGSFWINFPRAKQRNTPWRSAFNRFAIVEDLWLLLQQQAESVKTAFSEQAGGQLLEKVKNELPLFPVSHSLETDSDIEVLLDSDRLHIPSKEVYRAMARVAKKIAVISERTGAPITLNPTRFRYTLGTNLAREGRGEMVIAEALDHSDTQNVGVYVKNTPEIVERIDKAVALQLAPFAQAFRGVLV…
aesc2336|251722_14_peg_1579	221	Outer membrane efflux protein superfamily	MARLETEALASRPELREQDYQTRISSAETRKAMLPGLEFSAGGHYDSNSFLVNDKWADLGVKVTWNLFNVLSAPAAIDVAKAGEEVATARRQAMSIAVLAQLYVANANYNEALRQFKTSQQLSSIDSQIVGQLRNRYQAAGLGELDLIQGELNTLQADLRRDLAYADLRNAYGQIFVSAGLDPLPSELSSTKVQAIAVALDARESQWEAGNISVAATTPKP
aesc2336|251722_14_peg_4070	371	Major facilitator superfamily (MFS) transporter	MAVANVYFAQPLLESMAASLSVSPGTIGIVVTATQAGYAVGLLFIVPLGDLLNRKKLILTQMLLSALALCAVGLSQDWGMLLGSMVLVGLMAVVVQVVVAYAASLASPEQRGEAVGTVTIGVVLGILLARFVSGAVADLAGWRGVYFVSAALMTGMALVLMRAMPASTTPPAKGGYWQLLRSVFQLYLTERALRVRGTFALLIFAAFSVLWTSMVLPLSAPPLSLSHTQIGLFGLAGVAGALAAARAGRLADQGLGNRTTGVALVLLTLSWLPTAFVEHSLLAMVVGVVLLDFAVQAVHVTNQSLIFAARPDAQSRLVGAYMCFYSVGSGLGAIAATYTYAHFGWVAVCSLGAVISAVALLYWTYLELTST
aesc2336|251722_14_peg_609	447	C4-dicarboxylate abc transporter	MKSILGKLYVQVLLAVILGAIVGVVAPEIGAALKPIGDAFIKLIKMLLAPVIFLTVVSGIARMENMKELGRVGFWALIYFEVVSTLALVIGLVVVDVFKPGAGMNIDVATLDSSSLSTYTSAAKHSSFMDFLMGIIPDTIIDAFAKGNILQILLFSILLGIALAQVGPRAKPFVDALDSLMQGMFRIVNMVMRLAPLGAFGAIAFTIGKYGFGSLFSLGKLMACVYLTCAVFVIFVLGPICRYSGFSLWKFLRFIKEELFTVLGTSSSESVLPQMISKMEKAGVSKPVAGMIIPSGLTFNPDGQAIYYTIAAIFIAQATNTPLTLADQLIVLVVLMFTSKGSAGVTGSGFIILAATLASLGTIPVAGMVLLLGVDRFMSEARAITNTIGNGVGTMAIAK…
aesc2336|251722_14_peg_2261	142	Glyoxalase	MSLQPNPARILAYDHIGIRVSDQNRALAFYQALGFVESARFPRYEANEMLSPDGVRINLIFNGVRVPRAHNVLLDAPLKLPGMTHPAFIVDDLQALERWLDAQGIVVTEGPHPIGPRRIALFIRDPDGNVLEFNQLVDGDTQ
aesc2336|251722_14_peg_2878	314	F-box domain-containing protein	MNELCRYRYDPLDRLASLTPLAQAMRQRFYGGQQLTTEVLDGEQRTLFRVRGMPLAQQTLANGKRLVVLDAADQQQNVLHAGGIEQRTAIAYTPYGYSEKAARNPEVPGFNGEQIDTVTGHYLLGNGYRAYNPVLMRFNSPDSFSPFGEGGLNAYGYCAGDPVNRSDPGGHMFVAISKLLHRAPGTRLMRSIASQALGGSRKRGVPAIRNKPSKGIFRKPDAVLADMPPHIKETIAGALPGSDAANLARTSKDFESVVMAASARQFNGLNIPDLAFQPWLKKLDEIHHGEVTGIAPMFLRRRCKNSQLSPPLAH
aesc2336|251722_14_peg_4474	131	Membrane protein	MKFSRFSQSLSKWAGSPATFASAVVLICLWAFTGPWFHYNDTWQLIINTSTTIITFLMVFLIQNTQNRDNDVLHLKVDELLRVTKDAQNSLLNLDGLTQKDLRALRKKYEAMGGEHDIEAPLPMAGAEQRV
aesc2336|251722_14_peg_4163	595	T3SS effector HopV1	MLNKPTLNGIAPTAQAAASHAVEGPTSPTPMRLDAAQGQRPLPPMDAPSSLRLRASGTSSGGEPQAAQENSGSEAADNNGAARARREPGIDPVRLFVKLMVGTLALSTGCRLTRHPDDFAKDPGGSIWAAMSLKHRSSQNDLDQGNRTVLERYGAYIPKDSNCFKAKADVTHDIPPGVAGQWNVKTRQVKLNPNIALESHPAEVAGHEFIHCYTHPEFRGRHIDHRHWKALNEGLTTHLTEKLPTPKRLLPIPLAKDPYHGFKLATGDSWPAAAKRIEGAVGEDTLLKAFFGGDDDAISEVAKAATQIYPRLASSRTEQELYRAGMMRGSQQLAECYAGALLASGQPLPESWSRNMLPVFSFSDMQPEQAKKAQLQAEQSQERMGIIFDAAFFSPDLKT…
aesc2336|251722_14_peg_3438	103	Plasmid stabilization protein ParE	MPQIELSEKADSDLEAIHEHYAGLMGHQRADEVVSTILESIEQLATFTGMGRPSQAPDVRELVLTRYPFLVSYVVRSQVVFIVRVLHERNERLNTPKIPDQFS
aesc2336|251722_14_peg_4164	83	Type III chaperone ShcV	MLAEIIDLRADPQDDILLRKLLAHAFPGLRLRRGALTINPDENTLVYSYEHDFLALDKTRFENLLANFAETTQELRNTAQRLR
aesc2336|251722_14_peg_5629	344	4-hydroxythreonine-4-phosphate dehydrogenase	MSERLSERPVIGITMGDAAGVGPEIIMKMLTHASVYATCRPLVIGDAQRLEDANRIVGSQLRVNSIASPAEARFTQGTVDCIDLGLIPADLPYGKLSAVAGNAAFRYIERTVQLTQAGELDAICTAPLNKEALHAGGHIFPGHTEMLAHLLGIEEVSMMLMTPTLRVIHVTTHIGIIDAIARIEPGLVKRTIERARETLIRAGIENPLIAVCGINPHAGENGLFGYGEEATKIQPAIDELHARGWRVEGPLPADTLFFRAGRGDFDAVVAMYHDQGHGPVKVMGLEAGVNVTIGLPVIRTSVDHGTAFDIAGKGIADERSLIEAMRQAVELATRKRDTRNSIAV
aesc2336|251722_14_peg_2563	105	NADPH-ubiquinone oxidoreductase subunit 3	MWSPIVALAALIRPTLSLLPIGHIGGRQWAARNAIFAAQTIMPGAAAKGIDTCPMEGFSGAKVAKLLQLPRGAVIPLVIALGYRADDARIEERWRNPISDIVVTH
aesc2336|251722_14_peg_2262	194	Glutathione S-transferase	MKLYDLQASGNCYKVRLFAALAHIELEVVAVDFLNGEHKKPPLSDLNPLGELPVLQDGPVVLRDSQAILIYLAGEYGGLAWWPAHPQGQAEIAQWLSFAGNEIQHSLCAARLVQKFGAALNKAEALQKSSVVLGLLDKHLAQHDWLAMGRPTIAECAVYPYVVLAPEGGVELGVYPSVLRWVERVAGLAGYQSV
aesc2336|251722_14_peg_49	414	DNA-binding protein	MKPLSYDVMQAEPLSADPKADEAIKTAELFSTMSSANDKQVTRAPGLILTKEQIINLKKYELAGLALPIELEDIIVYLGYSKGAGAGLEPEDFLKSFNLIHRHARRWSPLRTDLLGIGSKLKVFAGKMLVYGQSMEEINGDVRAGKIVDHHQIKTLEDVKRLHLELGKDFPGIALDENDKEITQEIGSHLTDILDLIAANLADAQTIKKELDQFGLDLSLHVGPEIQRKMVAIDNSSLPADVAKLNLNIEQRAKDIDEKNKEYKAVVQQSLNSVSSLNIVGLALGIYFGVEAENVRYARNELMTQQSADIDNLQDKNTILGSLSRVKFNLQNLATIVVDADVATKNLITVWNKLFLFIEASAVSASEINDALSLRQFMNHFRQVVHPWKTIEVDSDALL…
aesc2336|251722_14_peg_2795	254	Serine acetyltransferase	MSPLWQRLRDQARQLTERNPVLGDYATSHLLVYSTFEDALAANLARQMQAQASNVALEDWFKAIIKARPSIAQAAAADINHLETVNPACPDHLTAFLTFRGIQAVQAYRIAHALWAEGDEQSAVLVQNWAANTWSIDIHPAARLGKSLFVDHGIGLVIGETAVVEDQVSLWHGVTLGSTLNEAGDRHPKIRRGALICAGATVLGNIEVGANAIVAANSVVLKAVGAGTVVAGTPAKVVGNAPAFLATFTTKSKG
aesc2336|251722_14_peg_3517	159	Single-stranded dna-binding protein	MTNLSLATSEQWTDKQSGQKVEKTEWHRVSMFGKVAEIAGEYLRKGSQVYIEGKLQTREWEKDGIKRYTTEIVVDMQGTMQLLGGRPQGDSQQGQGGGNYNQSAPRPQQSRPQQSAPQQSAPQQNYNQQPPQRDSRPAPQQQAPQPAADFDSFDDDIPF
aesc2336|251722_14_peg_2940	320	Membrane protein	MFADRSLPKGIVYGVCAGLCWGVIFLGPQLTPGLSGVQFAVIRFLCYGAISAALLMLRWRRVCASLTLADWKSLFWLSLIGNLIYYSLVGTGVQLVGIATTSLIVGLIPVLVTLAGRHDANAVSLRKLFPSLCCAVGGVVLISWHALINDQRPDTVANIVGILCASGALLTWSWFAVSNARRLVQVANVSAHDWALLMGVMTGAQSLLLAAPVLGSQVGTYGISEWLHFLVVAGGVALLSSVVGGACWNQASRLLPLALSGQVLVIETLAALVFGFLWERRLPDGYELAAIALLVSGVVWCLNCHRTPLHSPTVQLKHRP
aesc2336|251722_14_peg_411	95	HU family DNA-binding protein	MALTKDQLVAGIAEAIDAPKTTARNALEQLGQIVADQLESGAEITLPGIGKLKVAERPARTGRNPSTGAAIEIAAKKAIKFVPAKVLNDSINKGL
aesc2336|251722_14_peg_2189	247	LuxR family transcriptional regulator	MEVRTVKAQLDCPPLKINGAPAPLRQLIEDFENDLHHIGDFTYAYFSTPKTRNVKPVILSNYPDSWLKSYVASNYHLIDPIIKHAWHSITPFFWREARNAAQGVETDDFLKRSAKYQLSSGATFTLHDASGLFAALSLCNARQQKDFDQRIREKAADIQMSLIRFHDRLIKTRAPHELFPQPAQCKLSTRETGVLKWVAMGKSYSEIAEIFSISERTVKFHMSNVSSKLEVRTAKQAVYKAINMGMV
aesc2336|251722_14_peg_607	306	LysR family transcriptional regulator	MNQTQDLSFFHLLAQQGSLAATARELGVTPPAISKRLSLLEARLGTRLVNRTTRSMSLTAEGELYFSHAARILTQIDEVEQLITSSSASPKGLIRVNASLGFGRRHIGPALAAFFARYPEVQIQLEISDHPLDLATHGFDLGIRFGSLPDAAFHARKIASNRRLLCASPLYLEKHGTPTRLAELQHHNCIFLRQNETPYGVWSFSNGGRTQNVKVHGALGCNDGEVALNWALEGFGILLRAEWDIARYVRSGRLRLVLEDQTPTRADVYAVYPQQLHLSARVRCLIDFLVERFASLDQVVPLQDPH
aesc2336|251722_14_peg_1568	385	YD repeat-containing protein	MIRCSSIDRRANAAMNKTSESRRVPCRYLYDALDRIAVVDPGAQGAVSRFYQKNRLTVEIQGATRRRVFHGENLLLAEYETEGAIARTDLLATDLQSSVLHALSSEGHQPLGYSPYGHRLPGGPFSGFNGERADPVTGHYLLGNGYRAFNPVLMRFNSPDTLSPFGRGDLNAYAYCQGDPVNRSDPDGHISSFRVLGLTMFPGKKFAFQRLPNEMVAQVLTYLPLKDAAALASTSSTMSSRVSGLSKKPWIDVMDPDALLTINKVAKGDTGLSPAVLRTDAFKAQFEKAVSNITLQTNEKIRIVSRQAQSILDDVARVPNASYSQFQNAVARNRRAYAASTEILESIDGVVAEHRRLNAEWNSLIHREADTGRLAARIRSTLNSR
aesc2336|251722_14_peg_4069	155	HxlR family transcriptional regulator	MAKQQLLAQSECPVARTLEAIGDRWVLMIIRDAFDDVRRFSEFQKRLGLAKNILTVKLKMLVELGVFDIQPASDGSAYKEYVLTDMGRAVFPIVVSMRQWGERYLFNAGESYSVLLDNELSEPVETIAVRSKAGKVLTPADCHRRVVKRWVDASR
aesc2336|251722_14_peg_5626	228	Oxidoreductase	MPEPIQSVLVTGASSGIGKAIVTRLLEQGLQVTGLSRRAPDLQHPNFTWRECDLNDFAALDKALQQTPHIDALIHAAGFMRTAPLGELNAADGQAMWHLHVAAASHMVNALYPRLRAGSRILMIGSRTMQGAAGRSQYAASKAALQGMVRSWAIELAPRGITVNLIAPGATETPMLLAPGRSGTPPRKPPIGRFVQPDEIAGLAAFLLGPDAGAITGQSLVVCGGASL
aesc2336|251722_14_peg_4588	106	Rieske 2Fe-2S family protein	MNNQWIDVCAVGEIDEEDVMRFDHGPHTYAVYRSADNEFFATAGLCTHEKIHLADGLVIDHVIECPKHNGRFDYRNGKALGAPVCVNLKTFAVRVEAGRVLLAVSD
aesc2336|251722_14_peg_2730	85	Haloacid dehalogenase	MFTAQQAQAYKPRLAASEFMLDSLGCAPEDVLHVSSSFRYDLMSAHDMKIKHKAFVARGHEQPADVAFGYHQIPDIGGLPGLVGL
aesc2336|251722_14_peg_310	174	GNAT family acetyltransferase	MIRMARPSDAKAIAQVHVSSWQDAYRDLMPAEYLNSLEANLAQRESFWVRSIESGEPCVLVAELNEQVVGWISVGASRDEDITGGNAGEVMSIYVLARYWQTGVGSALWEAGLQYLVKQGYQRLTLWVLTRNERAIRFYRKAGCVEQAGSERNLERGGVALVEVRYELPFSRSR
aesc2336|251722_14_peg_5625	256	DeoR family transcriptional regulator	MKVANRRQAILELVLSGKSNVDELCAQLGVSEATVRRDLTALAEDGLILRTYGGAAHVGQREPETSLEERSRQHSQEKMDIARAALAHINDHDTLFLEGGTSTSALAHILNQRRGLHVITNNLLALSDLALIPDGRITVLGGTLRASSMSTYGVAAQAALEHLSADKLFISADGVVAELGLCEASAEQAYLKENMLARAAQVFVLADITKLGRARQQHWTPLRQPWTLITNPVDDESLLTPFKARKSIQVEIALPG
aesc2336|251722_14_peg_4145	217	LysR family transcriptional regulator	MSLNDETITAVSELKLKGWVRLGLQEDLGSFLPTVLGRFARAHPDVRVEARIARNADLLNRIENGSLDLAVAWGGVKKNGYQETIVELPMQWIGSSHRYLDWRVESGNPLPVIAFDAPCPFHSKATDALNLAGIPWHLSFTSSSLNGLSAATEAGLGYTIRTALGLQSGTELLNIEDRGLPALPSIALTLHRHEANPNPLTERLSSMVVQAIRSEIA
aesc2336|251722_14_peg_3439	82	Transcriptional regulator	MASPVLSFRVEEGLVEMLDQLALATDRDRQYHLKRALSRYVEAEAWHLKAIDEGLADIDAGKTIDLETVKAKWVARAANRVK
aesc2336|251722_14_peg_312	528	Glucan biosynthesis protein D	MLNRRNFLEFSSISALLFVSGIPSSSQADEPLKMGDSEPFSFDLLVQRAKEAASQPYIVPLTLPAEVLAKLDYDAHGKIRFKPEYALFAEGPGRFPVTFFHPGKFFPKPVRLYVVDKGAAREILYDQAYFDMPEDSPARQLTQGVGFAGFRFQESRTGDQKKLDWRNNDWTAFLGAAYFRAIGELYQYGLSARGIALDVAQPERAEEFPDFTHFWFESPDSNTSDSVVVYALLYGPSICGAYRFAIQRGKGVVMEVEAALFMRGEGQRFGIAPISSMYWFSEQAKKTAADWRPEVHDSDGLAIWTGAGERIWRPLNNPPRTMASAFSDNNPRGFGLLQRDREFSHYLDGVHYERRPSLWIEPLGDWGKGAVQLVEIPTDDEIHDNIVAMWVPEKPAGPG…
aesc2336|251722_14_peg_5593	398	Aspartate/tyrosine/aromatic aminotransferase	MNSLYAGIDTLNAVPVLDDITQHEISALKTRFNLADAHTHQDQSDTQPxSSPACPICGIRRRTRPNTRxxQAFIHAFFTFHGQHHALKRHDEIYLVYAASIAMHITATYLRKQNMSVGLIEPCFDNLHDLLKHMEVPMSALDESLFTSSTEVYANLQKAAIGLDAIFLVDPNNPTGSSLFADGPDTFVEVARYCRDYNKLLILDFCFASFFKAAGRERVDAYAILDDIGTQYLVMEDTGKTWPLQDTKCATLMASQDINADIYSIVTSVLLNVSPFILNVVTRYIEDSNDDDFNSVRSVLDVNRRMARAGLEGRVLQYVEPMIDTSVAWFEILPTGINADELQAYLLQWDVYVLPGKYFYWSQPEKGQRYIRLALARKPEEFAAAVQVIAKALENFHV
aesc2336|251722_14_peg_5482	1986	Hypothetial shikimate kinase	MRNALAPQGVANALNALSKWPDTPDCADAAKALASQLANNRELRNALAPQGVANALNALSKWPDTPDCADAAKALASQLANNRELRNALAPQGVANTLNALSKWPDTPDCADAANALASRLIDAPGLCNALDPQGVANALNALSKWPDTPDCADAAKPLASRLASDRELRNALTPQHMANTLNALSKWPDTPDCTAAVKALASQLANDRSLRNALKPQELGNALNALSKWPDTPDCTAAVKALASRLADERGLRNALDPQGVGNALNALSKWPDTPDCTAAVKALASQLANDRSLRNALKPQELGNALNALSKWPDTPDCTAAVKALASRLADERGLRNALAPQGVANALNALSKWPDTPDCADAAKALASQLANNRELRNALDPQGVANTLNALSKWP…
aesc2336|251722_14_peg_608	351	Tartrate dehydrogenase	MSSYNIAAVPGDGIGVEVIAAGVEVLQALSKKSGFDLTFKHFDWNSDNYLKNGHYIPEGGLAELKTFDAIFFGAVGALNVPDHISLWGLRLPICQGFDQYANVRPARVLPGVKSPLHNGHEIDWVVVRENSEGEYSGNGGRVHRGLPEEVATEVSVFTRAGVERIHRFAFELARTRPRKHLTMVTKSNAQRHGMVLWDEIFYEVAKDFPDVRIDKELVDAVTTRMVLKPSSLDVIVATNLHADILSDLAAALSGSLGIAPTANLNPGRNFPSMFEPIHGSAFDITGKGVANPIATLWTAAMMLEHLGESAAAKTLMSAIEAVTESGLHTPDLGGTATTRQVTDAVLQLINR
aesc2336|251722_14_peg_4071	298	Membrane protein	MKPLHVVLAVLITAIWGVNFSVIKLGLATVDPLILAGIRFSLCALPAIFFIRKPDVPWRYIIGYGLVFGIGLWGVVNLGIKAGLSAGIASFVLQFSAFFTILLGGWVFKEALTRFQVLGMLIALAGLLCIIKISDGSVSLTGVLLVLMGAASWSVANIINKKASTKDVFGFLVWSSAFAPIPLFALDYAVNGSAGYTAFVSQVNTTAVLSILFQVYPNTLFAYWIWNSLLKTYPVSTVAPLSLLVPIFGMLGSVFVFNENVPVSKVLAVVLIVLGLAVGLYGQRMFNAMFARRARTSM
aesc2336|251722_14_peg_2702	195	Putative dephospho-CoA kinase	MNHATQLRLALVAPSGSGKSTTAQLLREHFEEAGLSVEVIKLAQPLYELQGMFYEQAGVELASGSQNQRLLECIARELRVLDGQSLVKNFARRLMQSRAQVVINDDLRDDTVDWPYLYEQGFQVIKVLADSSLRQLRLGLRGDISVVENSALDLQMRRIDADYVLPNSGSLAQLKQRVAVVGRWAMHGAQRRIAS
aesc2336|251722_14_peg_4590	278	Xylose isomerase	MDTFLVFQSLWAMQDHRGQCDVPIEAQLDRIAAAGFDGITDHYWHAPDVMRLHAAAEARGLQIEGQLFPQTVADLDRALEVACRYGCHHLTLQADARPRTLAQAITLIEGWQRLAEQVDFPVLLETHRYRLTSDLLFTLDVLAQMPDLKLLADLSHYVVGRELPESATAEDDEHIHSILRHSWGFHGRIANSEQVQVPLSFAQHRPWLERFSAWWRYGIEDWLARPNKPASLSFTCELGPPPYAITGSDGREISDRWSEALLLKDLIRGIWNDCRSRV
aesc2336|251722_14_peg_2939	242	AraC family transcriptional regulator	MFLSLEVRSYKTQSPQHCHDHTQLVLPIRGRMEIDVDGRGGFIDQSLAALVKPGSRHSQDTHVDSRFLVLDCAPTTLETIQMGRLAEKIYVPVSPAPRRLIEFAELIGNQQLAIAASQLGPLLLSSLGSDTCCFSSPIEQLIARLRANPGAHWSNQAMAQVANMSMSQLHQRFRQLFAMSPQAWLTELRIQEAERWLRGTSLPIAEIALRAGFSDQAWLTRTMQRLSATTPAVYRKVQKQSG
aesc2336|251722_14_peg_2796	301	glyoxalase-like domain containing protein	MTAVAQFAQGIDHPLVTVRNHAEALELYRRMGFAPSPVSYHPWGTVTSLMMFPSNFIELIGVEDASKFGTHSVNGFCFGRQLGQFLDRGEEGVSLVALHSKDADDDHARMAAAGLESQGRIDFRRKMTLPDGRDDEAVVSLALFIDPELPDASNFICHQHRPELIWVRGWQNHPNGADGILAITYLADPERLEPRWRAIYGNAVTYNGAALEADTRCGLLRAIDAATAALEFPGVELPAITRERPHAISIRLRTTSLNDLRAILARNDVTHHEIRGHEIPDRVLVAPHAAGNVILDFVQSI
aesc2336|251722_14_peg_830	914	Major facilitator superfamily (MFS) transporter	MTQLNPAQQPLSEPTQAVDAHIDLMDPAESADYETTRKALLAVMQSSNAPISLEDIRIKPDPASGFGEYCAEKAALPAQLQAEKQELPFQIDSDGSVSLALMLSYNYGLSLPPSPDKTAIKTLLNTLAELRASQELGLIDQFDIKAMLTPKNLQDLKRARTEYLGNEGGTLLSKLGAEIIASCPLAHVQDSPVAVMARVLRSGPARALGQTLLAQLGRPEGETSASLMTLMDRILWHAISSDLQQPEDRKPGEIAGYTFSRTENLGRSHADILNDMHSHLINTGKAASINEAILARVILALENCPEWLVNCVPDDLPYGCTEVWVNFQHGVTLAEAIEFGSSRWMSFDDLIELPVIFNKKMDTEEQQAAYLTTRLPILLAWAQANGYIRIQGNLPYSEQ…
aesc2336|251722_14_peg_864	335	Chemotaxis protein	MDNSTMKNTFTPNDTAFTGQVPDRDIMTRSLHLMRNSLIKADLLFAKTQYLPNLYEKLTRLNTLAVTEQHHLGEHAERLIIDIESKTALLRQYAQPSATPIDAEELEDINVQCQRLVNNATAIAQQLASALSCMAQGIDRQQTAEFGQSLQGDMANAGTRLDVLHTTLAKLNEERQVLSTAIDALKSKGATSIAKDTLITADKVLSLGMQPPELAVIMLALEQMKATLEKGEAGINLIAMIKRRDGFRERINALSQQLAGMDKEKMALAQRIELIECFNAFDEQRAAYVEQYQKIKNTLDSFLVVNTKGASDDRQRSMRLIESGQQLIGYLNRIR
aesc2336|251722_14_peg_3078	298	LysR family transcriptional regulator	MKARSDELQVFVSVIESGSISAAAEKMGQTPSGVSRTLSRLEAKLETTLINRTTRRMDLTEEGKFFLERARHIIEQMESLEERLSSSRQTPAGRLRINAASPFMLHCIVPHVAEFRQRYPDIELELNSDDWFIDLLEQSTDIAIRIGVLPDSTLHARSLGSCLLNIVASPAYLQRHGSPKTAEDLAQHVLVGFTHVESLNQWPLRHAEGDRLSIKPAISASSGDTLRHLVLEGVGIACLSDFMTNDDLREGRLVCLLKGANSGYRQPIHAVYYRNSRLALRIQCFLDFMQEKLAGYTH
aesc2336|251722_14_peg_2190	367	Pyruvate dehydrogenase	MNSANGHQLAPQTRVAALACMEKIQAAAGLALRGCCSPLFAMADIVERLTRDPSTSRRISVVRASKHMACEQEGVLASAWPLRFAAQAGKVELPLIYMIRSETSAELSALASESSQRGIFCNDIETLPSRWPKGAHPWLPLWLLSNSKCQPYDPADAAEARAITLHALHSLYVEGRAGFYYMALHDESNDQVSALSETQAAAAVQGMYRVGDVVSGNDGRRVRLLGAGLALRSVRQAASLLKEHWNVDCEVWSCPSYTRLARDAGSGRRWNRFHPLKTPRSWHLRDCLGEGHDAVVAVTGYPQAVAEQLREHVPGRFVALGADSAAPQGKPAISPEWIVVQALTALAEGGQLSYEPLKLALQRYRLV
aesc2336|251722_14_peg_745	200	Plasmid partitioning protein ParA	MTVIDADPNYPIAKWAAGGHCPSNMTVISGVTENNIASKIREAANLDPFVIVDLEGTAAKIVVLALQEADFVVVPMQGSLLDAEQAGRAVSLIHDQELAMRRHLPGYSLPFSILLTRTPPAYQTRTMSNLRRSLVEKQIPMFETVMTEREAFRAMFSFQQPLGDLNASEVPGIDKAVANADAFAAELVSKLQPVGEVSDD
aesc2336|251722_14_peg_3128	118	Cupin superfamily protein	MDYQVGISAQSAGARHIHMQLLTIAPGGRGKAHKHQEHETAIYALSEATGCWYGESLEKHAIVEEGDFFYIPAGMPHVPYNRSNEREAKVLVARTDPNEQESVTLMPELDELLASRQG
aesc2336|251722_14_peg_4580	40	HYP	MSPEVQGQRMAWAAKPGIDTGVEGVRWVQSANNDAAWVNY
aesc2336|251722_14_peg_4088	59	HYP	MIDHRLGGVRQEVGMVLEKPASAGFLFAARKSGDVYQQAPSFLRSARIGVRFTHSPVAT
aesc2336|251722_14_peg_2034	37	HYP	MEKFRLFSARMSGKGFEAALVGTLQGPARQSLRFFMG
aesc2336|251722_14_peg_4841	47	HYP	MNLLGLKTALESDVVLDKMVDLRLSRRVSTIFWPADATRLPFAMARF
aesc2336|251722_14_peg_575	82	HYP	MINVAKDDKKSKGEASKASKDLKDKKASPAKKSEAASTLSKSSEKKDKKKDAEPKKAAKKADSKPDKAKKSDKAEKPVKKKK
aesc2336|251722_14_peg_4102	50	HYP	MAVAEGLAMPAGDKAGTGNRNTRSILTWASGAYYARRRLVRHPDIAPGGL
aesc2336|251722_14_peg_4257	37	HYP	MKREEEDSPVGAAVLPGGTRDRCFKPLGATENRKKSE
aesc2336|251722_14_peg_1980	57	HYP	MPGQRALGTGHALFSQQSVIFFAITGHVIRYFFAYKRNMKCQTPATMLTDGLPPLVH
aesc2336|251722_14_peg_4582	39	HYP	MQKGMRRFLLLLCVTFTKTCHERFQRFSRELAKVFLKPG
aesc2336|251722_14_peg_1815	55	HYP	MAFFVPALKVPSHALPLTPLHCSLISAFTLRRKKGSIIGKGAQSATHLPAFRIKG
aesc2336|251722_14_peg_896	42	HYP	MSRRKRRMTTLKRVRPEVKRIRNHTRDRTGGPDASGIRATRY
aesc2336|251722_14_peg_1016	41	HYP	MQARPLLARIKKPAEAGCFFHQYHSDILSVAIPAMVIIRDL
aesc2336|251722_14_peg_3973	411	HYP	MPSNKTSSSHHGRINLEQQRKRAKELLLRMKDGTAPDQLILLDKTAPTLSDAQWLIARQLGFSSWPRLKAHVDAVDFAARNPDFEASDEAQTVHWRCGSDIAHTLKLAGFKGSFKMLTDPLCMGPVQAVPEKAYQAARSQYISQAFGLSLTDVARRFDDEYTDLQQMSSADHCVLWCEADAYDQLFLIRTLSTLEQLPARLELIQVSQIPGVQRFIGIGQLAPDLLAWLWPQRKAVTKEMLHLARQTWAAYCNASPVALAELAHTAQPSLPCLAPALLRQLQELPGVEDGLSLTERLSLQCISEAGSMTFGQVFAELTDKREPLPFLGDMMFHAMMRPLIDSPTALLIESDPQLEWPRRSLRLTPLGQQVLAAKAYWPNYCHQARWVGGVCIQPGQPHW…
aesc2336|251722_14_peg_2319	40	HYP	MRTGLRAPIVERRDLYQRFRQANLQTRSCQCRAKTARQLK
aesc2336|251722_14_peg_5108	38	HYP	MTSVLPAQVAGVWGFGPVTQEFINGQQRSFFQFYKASC
aesc2336|251722_14_peg_2029	132	HYP	MSADEKRIRDFAYQIWESEGKPSGHDERHWEMARKLAEAEALAPDKSSVRKSSKPKLPEVDSAKAPAKGAAKPVAKSAPAAKPAAKPAAEAKPKPAAKAAPKPAPKAKPATAAPTDAPAKPAAKKPRKPSNS
aesc2336|251722_14_peg_2076	100	HYP	MRTFGKTLLNPAKLVEPHTGPGPNSRQFNDPGLRSTTRWIWPRKRQNDSLRRSVAILPHGLRSKSARRNFACSRHANAGASSRAATSYQSALERGQPAFK
aesc2336|251722_14_peg_1428	42	HYP	MTGIRANASLQHNVMPCTKAIAHKMLFYRDGTDNAECDVSDG
aesc2336|251722_14_peg_541	39	HYP	MEGTHGWRRLAHKFHLCWAAIQRAGVYPIRPHVHSLGAL
aesc2336|251722_14_peg_4258	37	HYP	MALQAISRKLRAGLGDSREAGEGRSVTLKRALASKAL
aesc2336|251722_14_peg_1750	37	HYP	MANLQGRLTALDPATLDDRSSAPGHFYCLTQSMVCPA
aesc2336|251722_14_peg_5611	73	HYP	MRQKGKRVKPRAYQAAAINGYRHEREKTPISSGIQRFSRRGTGLFSCSSVCDSHGKHAGLQRRAHDTGLTTPA
aesc2336|251722_14_peg_1671	48	HYP	MSEEHGLRHTDTSNGRTSRNCAQPLQATAMTGTAIADGTPAITTAGAT
aesc2336|251722_14_peg_2885	37	HYP	MATIVRRSASHAVLDALRPTPPEHPLTWINHSAQNEN
aesc2336|251722_14_peg_2135	50	HYP	MEEPGTALQAASRTINRVARTAKYLGDEFIGISLQADRRGRISIDVSSRL
aesc2336|251722_14_peg_3037	39	HYP	MTIVAQFSRSGQILMVVLMPNGGAQQDSRQKNARHMAWH
aesc2336|251722_14_peg_3110	39	HYP	MAKCYAVLRATNARCYLFFLRAAQTVSALSLHARNYLAH
aesc2336|251722_14_peg_62	161	HYP	MDSNTLIEAKNRYYGMTICPAYWQWLLLQNQTFFLASIGPVKDELTKGHDELADWAKNNSTFFQSISDEKTQAEFVKVATLVAQAQAQGMKTGAMEEFLKGADPWLIAKALTSGATVVTHEVRNLDAKRKFIIPNLCEQLNVPYMNTFELLHQLNARFVLP
aesc2336|251722_14_peg_5344	62	HYP	MPHQDAKSKGHVDGISSHSSHGTRHTAQGDVRTRYPRHMQAQAIAHWQDYAATGKKASLIID
aesc2336|251722_14_peg_484	37	HYP	MVNVATVTQVTTLVAEALLNECLFRQLKTLINLFAEW
aesc2336|251722_14_peg_2316	48	HYP	MQRPKRVDVIGVKSRHSVLLSCPSKSCYSVYSWKNINSPATVYRLNGL
aesc2336|251722_14_peg_2565	42	HYP	MLHVQVQWLFKCLFRQKAPLIRASRDHVEFTRTITIFLTDLL
aesc2336|251722_14_peg_2161	40	HYP	MEVSGLFLTRLKQLRADYSAFFRQLRQVFRQCCCLPGATI
aesc2336|251722_14_peg_1364	37	HYP	MEHPLNMIRNDPLKVMTAMNSVLKGIAHNIIPAIRFT
aesc2336|251722_14_peg_1665	42	HYP	MNYRDTRHCAAQPDRVATNGRTGMDASIESPAQSIARKARSR
aesc2336|251722_14_peg_4261	46	HYP	MNDLHKTMQRLCQLAFTCVKGISVDASGYFCTALRRAAQKQGGLVQ
aesc2336|251722_14_peg_4833	37	HYP	MTQNLTKGMPTQSIGTAGKYRDDYCGNCAGPSPFSDS
aesc2336|251722_14_peg_5442	48	HYP	MGYLNRAPWRKRKKGGILRKPAATDHRSKASKQRCSMIGGDPKQQGIM
aesc2336|251722_14_peg_3119	60	HYP	MDALRPVLSAWHGRKGGTVVKGCAMTNIVLSQVPIDLRLMKANLPCLPTLQPKIRLHETS
aesc2336|251722_14_peg_5594	172	HYP	MSDFDLPMIDATVFMGMHHADPGVREKSLGFFSRFYESSVQMNFAQIGICDAIIWKKSRALQDVYYPFMDVLHTDMAIQRQGCSEHILQRAATDTLLKGLPVEKKLLAAQVLEQEIPFYTHDPELLRLQVLQPFLQPFESPVRQPAFPEMLQRLYDQSSAMVIRNEDFEHVW
aesc2336|251722_14_peg_2836	42	HYP	MSWLLRTDYRADAPRRHFFLDALRPIVKAHVETGIDFAAGLS
aesc2336|251722_14_peg_3507	44	HYP	MKGGLWCCNHRVPRCTFKPAIGQSPTPDKRRALSYVQPNKNEME
aesc2336|251722_14_peg_2035	37	HYP	MSPIGASRLFWVRLAVNLWAWRENSYIRAGTFCSEAG
aesc2336|251722_14_peg_3148	38	HYP	MREFAHSFRANRLIEALRDEAFRLIFTCRFAATGPFRP
aesc2336|251722_14_peg_4005	37	HYP	MAVLHFPGVQVVACLQMIQLKGFQLFLLAISHVSGVF
aesc2336|251722_14_peg_3460	62	HYP	MREKDHLPPHVHLTGGGLDVLICLELVEPMRGHAPTVVLKEALEWIRIHRDELMEEWKRWHP
aesc2336|251722_14_peg_4721	39	HYP	MDKSAMHFVGILASLRSQSIAFVKSVTPQQARHCHSVQA
aesc2336|251722_14_peg_1728	80	HYP	MIGLDIVQMLRASMRYWTLCLRQTDICSVCDPAKWLLNIARIFGRSAPTHPIVLSGAARPPRSQALRQAVPSAFNPPQQA
aesc2336|251722_14_peg_1175	72	HYP	MRQSGHTPVTRGSLLHLVNSARTAAHSVGSEGDDSSLQISIKVMFIYMQITKSDKQKGVRSYPCLPCGQDST
aesc2336|251722_14_peg_2250	44	HYP	MGSGFWSGLAHRILGHTCAARVGRLNQSAYHSRSCQVPDNRVHI
aesc2336|251722_14_peg_1863	45	HYP	MKETRDSDLMTRQDLNERVDVVRQRQALKSAMINTLADQSVPGEG
aesc2336|251722_14_peg_5307	102	HYP	MLKLISQRNCAPSLEDPKHDVYLFSVDTSGADKPFCFEQSITGGHAERGGCIFLNLAGLENWPGDWRVHLEKSGCGWVAELMAGAQTDQQAVKLILEQVTIT
aesc2336|251722_14_peg_4357	42	HYP	MSATIKHKMMVSVERRSGLFMASLIVVFVVEKSLFPSADEAL
aesc2336|251722_14_peg_2343	62	HYP	MTPEKIVEGGMSRISQVNVSLAWLAHDRAASDRASINRAAVQYEAGRDIRWFHPRKRFSKLE
aesc2336|251722_14_peg_1988	47	HYP	MLEVESADSAQTLCAHKSTALKTDSMVLVIDCISINGLQEKNRRLSQ
aesc2336|251722_14_peg_4525	47	HYP	MAPFAPAMADPVDHCAKFKVSLSAHGFAPDGSERWMHLRLEKGVGIG
aesc2336|251722_14_peg_2275	37	HYP	MVGMADHHVRGSSTGTSAPPEKRAANAFSPPLLAGLR
aesc2336|251722_14_peg_4672	37	HYP	MMLDAQQLAKTPCVQLACVDSSLVLLRFCHHCGICLR
aesc2336|251722_14_peg_2634	48	HYP	MPPPSIRLCPDCTGGHFDRGHNARPVDRRQADTTCINVGFYTLKRETT
aesc2336|251722_14_peg_5606	60	HYP	MHQEVMCSTAFVTDMNDLRPLEFHHSALGQRNEVGNGHFTDNPSRIGMNTQKGAGSNTPQ
aesc2336|251722_14_peg_4592	40	HYP	MHAELSSVIRLLKFKHSPSIPEPDYYQARTVTGSTFEGHW

## Sheet: N5
Seq_name	Seq_length	Seq_description	Seq_sequence
aesc2336|251722_14_peg_5485	326	Fe2+-dicitrate membrane protein	MNSPRSDHYAVLQQAAAWYARLGAEDAGDSERRKWQNWLSQNEEHRKAWALVEKIGGRFAQFQDPLERNGAYKVLQSTSSSLMSRRQTLLSMGVLALGGALGWQLLNNGENGSLFASIRADLSTSTGETREFTLADGTRIWLNTASALNVTVAPDVQALQLLKGEVLIDATRSRNKRTQVKTLHGKAQAYSAEFSARLLNDDATCITVYSGEVSVMAADQRCDVHAGQQITLYGDRLDSPQPAPASGHAWTSGILVAEGMPLLQFVNELSRYRHGYLACDEKIAGLRVVGTFSIKDTDRALAALASVLPVAIKRTLPWWVTVEARA
aesc2336|251722_14_peg_5415	336	AraC family transcriptional regulator	MKSEAVLPNDLRAHGLHAAHHDLDGARAWMSTICGPHSLQASAPHCLEFEHSANVLSAMSTVLGRIQYGTDVVIGVEPGSSLKSYSISLPLDGEQELDCGKGLLRSNAGTGLIISPFDSQRLSITGNCRKLQVAIDCCSMRRVLDELLERPAQAPLVFEPCINAELGATASWWRMVRYLVDEMDGDCDYFEHLPMARDLERSLIKGLILSQPNNYSAALNEKVQSRCPAYLKRAQQFIEDHCGDDIHLIDIERAAGIGPQKLHDSFKTHFGVSPVAYLKRFRLQSARRSLLQGHSGYNIAAIASQWGFNHLGRFAQDYQRLFGELPSQTLERGSRH
aesc2336|251722_14_peg_835	860	YD repeat-containing protein	MSIPYFKELSMTVSFLRKVGVGIACTWLACSAQASTISRTYTALGQVASIDGARTDVNDVTQYAYDAQGNLTSVTNALGQVYALASFDSYGNPQSITDPNGVVTTLSYTPQGWLASLTIDSSTTQYAYNEVGDLLQVTTADGNWVKYSYDDARRLIGVRNRLGESINYTLDPMGNRTAERTKDADGAVVHLQRRVFDELGRLIRVVGAGDQTQRYGYDLNDNQSSDTTPRNHKTQQAFDALNRVSKIVDPLQGVTALGYNSDDKVTKVVDPRGVTTLYTYDSLGNRISSKSPDGGTSTYAYDEANNLIRSTDARGVVTEYAYDALNRLTSKSYPATPALNIKFLYDQTADGNLGIGHLTGLQDSAGVLTYTYDAKGNLVRQYRSVGVNSGDYYETLNYG…
aesc2336|251722_14_peg_2879	55	Glycine betaine/choline ABC ATP-binding protein	MSRMYEFNRAWLPVLDAENVFLGEVTQESIAAYLSSGRSRGMKTSIVSPADQVAS
aesc2336|251722_14_peg_5418	340	Anthranilate dioxygenase reductase (AntC)	MTYKVAFSFADGKTLFCNVQNNELLLDAALRSGITLPMDCREGVCATCQGRCESGQYTQDYVDDEALSASDLAQRKVLSCQTRVKSDAAFYFDFASSLCDNTGPSALQGKVSQVELVSQGTAIVQVTLDEQNSGLDYLPGQYARLQIPGTDLRRSYSFANAPGSNTLEFLIRLLPDGAMSNYVRDRCQVGDVIQFEAPLGTFYLRHVDRPLTLVAGGTGLSAFLGMLDQIAAKGGCGQPVHLYYGVRTAQDLCQLARVEAYSQQIPGFRFVPVVSEEQADWSGRRGYIVDHLDAAALAEVPTDIYVCGPPPMVESIKDWLHGHSLDASRLYFEKFADSSV
aesc2336|251722_14_peg_5558	360	CDP-glucose 4,6-dehydratase	MTAKLKFEDSLAGKKVLVTGHTGFTGGWACLWLTSIGAHVAGYSLAPETTPSLFQELGLENDVDSVLGDICDFDKLLQAVEAFQPDLILHLAAQPLVRRSYREPVQTFMVNAQGTAHVLEAARLVKSVRGVLCVTTDKVYKNNEWAWPYRENDPLGGKDPYSASKAAAEMIIQSYGASYPFSQGLGPAIATARGGNIIGGGDWSEDRLIPDFVRAVNEGQVMTLRYPDATRPWQHVLALVHGYLVILAGLLSENPGRVAKAWNLGPQELKQYSVRDVLELMSADWQRPNLEFMDNPLPEAGALALDSSIARNQLNWIPVWNTEEVVEKTASWYRDFYARPGSARAITLAQIDGWRAGIQE
aesc2336|251722_14_peg_5488	433	Periplasmic sensor signal transduction histidine kinase	MNIKTNLRRRIVVVFALMSAFVAAMFGIGIYMTEHFVESRLITIDLENDLHRLLNAQSTNEWSHRPEREELFYVEEGAGDLAVPQDLEYLHPGFQEITRQGKEYYALVSTVADRRYVLLRDQSGFEKRERMLLAIVFVGFVLSVLLAVLLGRVLATRVIAPVARLSRQVRHRDQLLSIAPPLSPDYADDEVGELAVSFDHTLGQLRAALGREKLFTSDVSHELRTPLMVLASSSELLLESPCLDEVGRAKVLRITQATSDMRQLVETFLMLARHNGAHARNGPRATVHEVACDLIEVWRKPIEEKGLELIFSPDANAGASYNATLLHSVMGNLLRNAWHYTDTGYIKLSLFKAGFSVEDSGSGISDDTQNALSRPFARGDEQRGEGLGVGLSLVNRICA…
aesc2336|251722_14_peg_5229	86	Trypsin domain-containing protein	MQGVDLAIVELQPTLETLIDDGIQPLALAIELQLAGPTPEPQVVIGKNRLGALSVSWSYEHRPIDHYTVKVGPPDTAAVEDLHLRP
aesc2336|251722_14_peg_5420	201	Muconate cycloisomerase	MNPPPDIAHVAAIKRALGDRASVRVDINQAWSEAVAIRGCQLLAEAGVELIEQPLSRHDRAAMVRLNARSPIPLMADEAIESVQDSFALAQSGAASIFALKIAKVGGPRAVLRTAAIAEAAGIGLYGGTMLEGSVGTLAAAHAFATLDRLEWHTELFGPLLLTEDILVEPPVYRDFQLIIPDTPGLGLELDAERLSHFARS
aesc2336|251722_14_peg_5413	311	Protein involved in metA-pathway of phenol degradation	MKTQLMCVCGAGLLIAQGAGAYDLPVVNLGLTSFLDGGLPAGPGWYLQEYFQNYSADRLRDKDGKALGLPKQDLDCQVAVTQLSYLSNVRLGNASLGLNAVLPVVTRMKVDDGLNNAALRGQTGMGDLLIGPFIQFDPVMGPAGPRFVQRIELQVNLPTGEYDDKHAINPGNNAWSFNPYWAATYWFTPKWTASVRAHYLYNGKNAAPAQSFGNVSDIQAGQALHANFATEYAVTDQLRLGINGYWLKQITDTQVDGHDVSGRREKVWAIGPGAMYSFSQNDHVFVNAYFEQDVENRPDGSRVQMRYVHHF
aesc2336|251722_14_peg_5084	660	ATP-binding protein	MTLFIPEWQRSSGSQLQCKRVLKKLDGDYVVRKCIAQDTWSPDFFLQRGELEWLALMICELPFDTLDPGQLFVTAEQTVFSQMLEKLSAFEARANIPALRKLVVMWGCDSDQSKALWTRHCEGRGIWLMSKKTFIESGAEQLPKLLKALSQNDRQAIMGYYFPEAEVAGIRTTRRQFVRDNSARTSRYFLDTQQEWASKLDLELPDEQTELAGDFSVRLINGVAGSGKTLIAANRAFILARKYPDQHVLMLIHNVPVVKDLKHRLQRVHGEIPANLTIITALGWISKQWRTLFKTNPKMPDYNKEVTGLIQYFRALEHPDLKPDNALLLDEFNFINDTVVADEADYLKVERAGQGFALRKEERQQVWALYERVTAALLKQSGLRLWSALPRDLCLANRP…
aesc2336|251722_14_peg_3689	108	Type III chaperone protein ShcA	MQPLVFDDTGACDLVVDEEIALKVVVDHVFQRLLLIGLMDISPDLPLKRLLSGALNPLFNDGPGLGWHAGSELYIGFKAIPREKVSVVTLKQAIAELVEWIKTWRDAH
aesc2336|251722_14_peg_4059	94	Lipid A biosynthesis domain-containing protein	MKPDNETFWLILGFVGQAVFTGRFVLQWLYSEFKKRSIIPVGFWYLSMLGSTILLAYAIYRQDPVFIAGQSFGLLVYMRNLQLISRQAKTPEEQ
aesc2336|251722_14_peg_3897	218	NAD-dependent dehydratase	MSKVFVIGAAGKIGRRLVKNLADNGHEVLALHRKEEQSAAIKETGALPLLGNLSELDASRLASLMAGSDVVVFTAGAGGAGIELTNAIDGKGLETAVAAAVLAKANRFLLVSAFPEAARGTDTSAGFENYMRVKKQADVYLASSELDWVILRPGTLVDSQGSGKVSAGLAIAYGEIPRDDVAAVLAALVERPGISRQIIELTQGATPIDLALSTLSKR
aesc2336|251722_14_peg_4077	511	Xylose ABC transporter ATP-binding protein	MTKTILDMRNIQKSFGEVKALTCVSLKVDEGDIHAICGENGAGKSTLMKILSGVYPHGSFEGEVLFDGQARTFYNLRDSEALGICIIHQELALVPMLSVTENLFLGNEIATRGVIDWDRAHRRARELLNRVGLKVPSQTLVASLSIGQQQMVEIAKALAKDVRLLILDEPTASLNEQDSDTLLALMLEFKGRGITSIIISHKLNEIGRVADEITVIRDGRTVDVIDCRAEPIDETRVIRSMVGRELSDRYPTRVPNIGEVLFEVEGWSVGDPDQPGRDRIRDVRFHVRRGEVVGIAGLMGAGRTELAMSVFGRSYGTHFRGTARLEGREVDVRTVRKAIDLGLAYATEDRKDAGLVLGDSITRNTSMANLAAVSKRWVMNGLAETAVAQDFRSRLHIRS…
aesc2336|251722_14_peg_4363	59	Addiction module antitoxin	MTDQKGALISAQTEVGTYTSDSQHIRDLIRREQARSADIEATRLALMRASPAGRLVHSA
aesc2336|251722_14_peg_5483	359	Beta-propeller domain-containing protein	MMSLIRWLKVTGLQIFASVFTLLAPLSAQADDSLLYTTRAATVLPGAGYSWGFAALQPAQPHLYIARRENGLSVFDVERQVLIKTLDNSTGANAVAFAPEHNRAYVANMDGTLGIVALDRMTVQNRLKLDSGNLNNVIYDAGHQRVIVTSGRRGNHSTLYFIDARTDALVGSRQVPAQKLDAPIVLSDGTLIVPMRDENQVAVLSGQLLEKHQYWTFEGCNKPSAVAADESRQRLFIACRGASPQLIIADLMTGKRLAALPTTRAVNSMAYDRQNARLLIPSGADASLTVVARDPDGQYRTKGSVSTRLWAHNMTFDSARSQAYLLSAEFTQPEPTAEQPKPDPIFHPDTFTVTTLKTQ
aesc2336|251722_14_peg_5417	169	Small subunit of terminal oxygenase component of anthranilate 1,2-dioxygenase (AntB)	MSAQLQYRIEQFLYHMAEVCDAQDWDRYLDLFSEDSEFHLPQWDSEHVYTTDPRKGMSLIYYPNRGGLEDRVYRLRTGKAASTIPMPRTLHLISNVRIAPAGEGANGQAGELDVQVNWHTLYYRLQVAEQFFGRASYRLRPDGDSWKIARKHVVLLNDTINSVLDFYHL
aesc2336|251722_14_peg_2899	55	Family transcriptional regulator	MISDTTSLDSVSCQVVEVLNKVILELQTEVSSASISTFHQQALERMRALVQFDKA
aesc2336|251722_14_peg_5410	267	Short chain dehydrogenase	MSTFLNSDALHGKVALISGGATLIGMAVARGLIDAGARVALFDIDAEAGQRAAEQLGKQARFFPVDITRDEEISEALTGVRQVLGPVNLLINLACTYQDDGFASCREDWLQALNVNLVSAIALAQAVHDDLKASGGAIVNFSSISAGCAQTGRWLYPVSKAAIKQLTRSMAMDLAPDGIRVNSVSPGWTWSRVIAEVSGGDRAKADQVAASYHLLGRLGEPAEVANVVTFLCSPAASFVTGADYAVDGGYSAMGPEQNLPAIPRLAQ
aesc2336|251722_14_peg_5416	467	Large subunit of terminal oxygenase component of anthranilate 1,2-dioxygenase (AntA)	MSSAKTLSQWQHFVEGCLDFRPVEGVYRIAREMFTEPELFDLEMELIFEKNWIYACHESEIANNHDFMTMRAGRQPMIITRDGSGQLNALINACQHRGTTLTRVGKGNQSTFTCPFHAWCYKSDGRLVKVKAPGEYPEGFDKATRGLRKARIESYKGFVFISLDVHGSDSLADYLGDAKVFFDMMVAQSATGELEVLPGKSAYTYDGNWKLQNENGLDGYHVSTVHYNYVATVQHRQQVNAEKGAAAGSTLDYSKLGAGDADTDDGWFSFHNGHSLLFSDMPNPSVRPGYATIMPRLVEEYGQSKAEWMMHRLRNLNIYPSMFFLDQISSQLRIIRPLAWNKTEINSFCLGVKGESDADRENRIRQFEDFFNVSGLGTPDDLVEFREAQRGFQARLERW…
aesc2336|251722_14_peg_5407	337	AraC family transcriptional regulator	MNSELGGALFENTPLFTAQNRLFLLHDRERIREQVGKVFKPHDLKVATSTQEVSASMHHVHLGKLSLSRLEYGVPVSIDPGRLENFFLIQIPTRGSAEIHCDGVRFTSSAQCASIISPDTPVSMRWAADAPQLALRLDRQEVEKHCAQHLGHGLKTPLRFKPELLLTHPNASYFLQLLGALADALACDGHPIHNPLVLKQFEATLINALIYGQPNTLQNPLSAPEPARRVSPYFVKRTEEFILAHAHEPLPIEQLAEHAGVSVRTLFSGFREFRNISPMAFLRNVRMERVHLELRNPGTDSVTDIAMKWGFAHLGRFSQEYRKYYGELPSATLRFRQ
aesc2336|251722_14_peg_5486	181	RNA polymerase sigma factor	MTCSSAPDQTRIDDLYAQHSGWLRQWLTRRFGNSFNTADVADLTHDTFLRLLLKPRVFRLPGEARSFLCTVARGLCIDQWRRGQIEQAWLTELANRPENLHPSPEYVAILLETLHEIDAMLRDLPHKARTAFLLAQLSGNTYREIAEQIGTSERMVKKYMAQVMYQCMVRELSARADECRP
aesc2336|251722_14_peg_2483	161	Thioredoxin	MTRQTGRLLSFLSVDALFLQAYVQSAINxMRGLNMSVITAADSTFQKEVVDASCHRLVAVEFSTKGKVSKRGDQNASARMDAIFDALEEKYAEKVSLIRVEIELDSDLKDSLNPVTSNEYEINHGPTMVFFKDGKRVREDLVGQQTRERMVQVLDELLLTS
aesc2336|251722_14_peg_5484	687	Iron complex outer membrane receptor protein	MELRATQVEANSDRSTSYQPTGASSILHSDRSTLEVPQVVNVVSAQVLRDQKPRNLDDALANTSGITQGNTLAATQDTLMKRGFGGNRDGSIMHNGMPIVQGRGLSATADSVEVLKGPASLLYGIMDPGGVVNVVSKRPQLESYNAISGRASAYAHGRDGSGGSFDSTGGLGDSRLAYRMVMDYEDEDYWRNFGIHRESLVAPSLAWYGDTTQVVLSYEHREFLYPFDRGTALDPRTNHPLDIPRTRRLDEPFNEMEGRSDLTQLSVDHQFNDNWKSHFGYSWNRETYDANQLRINAINAATGAVTRSNDATHGAVSTDSFAIADLEGTFQIAGFQNDLQVGVDDEKRKIFRSDLLRQTARSSFNYLNPVYGRESPSSTVTCQRSDQTDKLRATSLFAQ…
aesc2336|251722_14_peg_5414	492	Methyl-accepting chemotaxis sensory transducer	MRVFDMTIPSNSSAPSRPALICRTNLKGQIKHCSDGFAREHGYARDELLEASVTLLRHELMPAAVFASLWSVYGSEGVQGYGAIYLPLSSEQQHRAQVFFARWQRRGSPVSAVAAMTRWLSWSWPTLLVGSGIALACAALESAWLQGASALLGVLVLTGWQSWRQNRQVRAVLASHPKAFSAPALAGLYADMSATPALVNMALIAGEARLQTALSRIGMSGRLIDEHMGALHELIGHEARRLEEQRSESDQSVVALSEMTATIQEVSRNLQHSAEATGQAVEQSSQGQALAEQSLSAMQRLNASVAEISAAAGELSTATESIGSITDIISNIAGQTNLLALNAAIEAARAGDAGRGFSVVADEVRQLATRTQEATLNIQPLLQRFRQTTEQTVQLTHEG…
aesc2336|251722_14_peg_5412	178	Flavin reductase	MSTDIETTQPLCDAKDSDPRDLRGLLGQFATGVTVITTCTADGRKVGMTANSFSSVSLEPALVLWSLARSAPSLNDFCEASHFAINVLGAEQHGLSRHFSRPSSDKFAGVAHAAGTAGVPLLDDVVATLVCRNVRQYEGGDHLIFIGEIEHYRYSGAEPLVFHAGQYRIAAAHPGLAQ
aesc2336|251722_14_peg_5421	96	Muconolactone delta-isomerase	MLFHVRMTVKLPIDMPVDKAARLKADEKALAQRLQQEGTWRHLWRIAGLYANVSIFDVADAQALHDTLLQLPLYPYMEIEVTALCRHPSSIHQDDR
aesc2336|251722_14_peg_5409	415	Dienelactone hydrolase	MNGRYVSVNAHDGRQFQAYLATAIGGSGPGVVLCQEIFGVNQAMRDVADFLAEEGYSVLVPDLYWRQKPGVELGYSEEDFQQAFGFYQAFDERAGVDDIRASLHALRQLPECTGSAQGVVGYCLGGKLAYLAACRLPEVACAVGYYGVGIEKALAELEGLQGRRLVLHAAELDQFCPTEARAEIFAAAQNTPGVETYLYPGVDHAFARPNGHHFNKPAALMAHERTVAALRRTLGPEYDLSALWEEHIRHEFETRDVPATMATMVAEPYVNHIPTMTGGVGHAQLSRFYQHHFVHGNPQDMALTPISRTVGATQIVDEFIMTFTHDSEIDWMLPGVAPTGRKVQIPMLGVVKFRGPRLCHEHIYWDQASVLVQVGLLDPSGLPVAGVETARKLLDESLP…
aesc2336|251722_14_peg_4075	100	Stress responsive protein	MIKHIVMWNLAGETPQANRKACMFLKACFEGLAGRIPGLIKIEVGVDISRIDYACDVVLYTEFESEQALANYAVHPEHLRVKQELGALRVARHQVDYVVP
aesc2336|251722_14_peg_4076	366	ABC transporter permease	MIVIMIFFQVATDGALMQPLNLTNLLLQNSYIVVMALGMLMVIVCGHIDLSVGSVVGVIGSIAAVLMVQYNMDFFSVTVICLIAGGLIGAAQGYWVAVWRMPSFIVTLAGMLIFRGATIAISQGQSIGPFPPSFTALSSGFIPELFANDSLRLTSLLLGAAVAALFCVVEYRSRRRTVRSGSVVAPLAVFVLKNGVVTALILYFCYLLSTYRGIPTVMVIMSVLIGVYTFVMNRTVIGRWVYAVGGNLKASKLSGINASQVTFFAFVNMGVLAAVAGLIFVARLNSATPRGGTGFELDVIAAVFIGGASASGGVGKVVGVVIGAFIMGVLNNGMSIMGIGIDYQQMIKGAVLLVAVFVDVYQKNKG
aesc2336|251722_14_peg_3896	413	Acyltransferase 3	MQLACNGQREIYYWNMDRVFQPWGDRYFQYLDPLAAISCFQIRLRCSSRSMMGIQSMRIVSLQYLRGFAALLVVLSHNVFLLGEGWIKHIPGLLGVDIFFIISGFIMTFITYQTTERPISFIVKRLFRIWPVFFIVWLLSYLFVYPEKALHQMACTLYFCLLDYSLPAPSFGFSVLGPPWTLSYEIMFYLIFTISMSISYRYRSYICALVFVMSSVGFQLYYNDQFDFSSQSTPAIVVIHWWQAWIKLISNTIAFEFIFGMMLAELTLANTLPLLTPFGRKFMRLVLLLATISAGFIGPQAYGISGGFWLAATIMTAVIMLSYRSEAGSNRTLIFLGDISYSLYLVHFSLMVFLTQLMSKNASPTEKSGVFILSITASIVMASVMFKWIEKPSIKVGKK…
aesc2336|251722_14_peg_5085	577	DNA helicase	MPGQHPLIQKLYEFVYAEQAANLQKLNEVWERPLPEKLLQGWTQGFARLERSEKPGQIWAYLGENESRFRAGDLLRVHLGNAQGPLLCQGMKFEKEEDDRWLLSSDRAMLIWESYQEGVCYADPDGMDLTPKYIQALQDIEIDAQGHNTILPLLGDAPDIGFNDPDVEYGEQIARQEGCNDKQAEAVGLALGAEQIACIQGPPGTGKTRALALIAQLLVARGERVFVTSHTHMAINNALSKIAARNVPTLKVGGRREDLDEHVDLKTDPANWEGFPESGQGYVIGATPFATCSSLSRYSFDTVIFDEASQITVPLALMAMRKGKRFIFIGDQKQLPPVLLSRSILSKESMSVFARLTAQDTDHTVMLEETYRMNRWLTEWPSQMYYDGQLRAAGRNTDR…
aesc2336|251722_14_peg_5411	412	Oxygenase subunit protein	MRRIAIVGAGQAGLQLALGLLAEGYHVTLTTNRTGEQIRNGKVMSSQCMFNTSLQTERDLGLNFWEQQCPAVEGIGLTVPHPELPGEQLFSWAARLDRYAQSVDQRVKMPVWMDEFVKRGGELVIADVGIDELETLSLNHDLVLLAAGKGEVVNQFAKDPQRTQFSQPQRALALTYVKGMTPVSPFSRVAFNLIPGVGEYFVFPALTTSGPCEIMVFEGIPGGPLDCWQDIKTPEAHLQKSLEIVRQYLPWEAERCHNLSLTDDQGFLSGRFTPMVRRPVLTLPSGRQVLGMADALVVNDPITGQGSNNAAKCSKVYLQSVLDRGDQAFDKAWMEQTFEQYWSYARHVVEWTNSMLTPPPRHLLELLGAASQSLPLASAITNAFDDPRQFAPWWFDAEQ…
aesc2336|251722_14_peg_4153	55	Sucrose specific transcriptional regulator CscR, LacI family	MFALDTATTPFAVELLLSIEQTAQQAGWNVFILNLLSNPPTDQNVDLMLSHRPDG
aesc2336|251722_14_peg_5422	309	Catechol 1,2-dioxygenase	MNTDEEKTMSVRISQTDDVQQFFNEACGLDQPGGSPRMKSVVHRVLTETIKIIEDLRITPEEFWKAVNYLNVLGSRQEAGLLVAGLGLEHYLDLLMDAEDEQAGQTGGTPRTIEGPLYVAGAPLSDHYARLDDGQDPATVLFMTGQVRGTDGAPLANAIVDVWHANTGGTYSYFDPSQSAFNLRRRIRTDAQGRYRFQSIVPSGYGCPPDGPTQQLLDQLGRHGQRPAHIHFFISAPGHRHLTTQINLAGDKYLHDDFAYATRDELIAEIRFTEDANGRHADIDFDFVLQPATTVEDERRQERLRALEV
aesc2336|251722_14_peg_5559	271	Nucleoside-diphosphate-sugar epimerase	MNFIIGSRGRLGQAIAEQYPANEVTCIDRAVYERWAEPDSIPAITTYFSKCAQVGAVVYICSGLLDPRLPAQQLHDVNFRLPHNIITAVASAGVRVVTFGTAMERTLTSNPYVQSKLLLSQFVESVGGGDLRPAHIRIHTLYGLAEPSPFMFLGQILSALRAGTPFEMTQGRQLREYHHVMDDAVAIKSLVDNRVEGIIELSHGMPVSLGDLAKAIFKAFDKTHLLRLGALPEPTQENFSHVFERPDALDGIVFRDSIESVVDYMKKQITA
aesc2336|251722_14_peg_463	37	HYP	MARESDVSSAFVAPQFPGGLKAAAVDHRMLPQLIRSA
aesc2336|251722_14_peg_2494	58	HYP	MAALVLSTPGLLIRRKLVDPQDLKNFPAELKVRILAAWMIGMLAMTASVIFYFWTKYL
aesc2336|251722_14_peg_441	86	HYP	MAEAIQMDYVTLHNSITRNPARGLEKALVERERHNRDALGQVFKMIEAIQPYPNTFAAFEAARAHVQGTEHTLARQGDRRSLCGGD
aesc2336|251722_14_peg_1670	101	HYP	MNLEKRLKQVYADQIMTSAEFMALRDDADVLFDKLKVQFPDNGALALFQPLSDVAVQAMQLGILEFKKGKPSAEAKALAKQSFGFQVAYIKACLDRFTQAL
aesc2336|251722_14_peg_4654	57	HYP	MRHTRSPRPTVGLSCCGFCVTREAAIYLSTTFTYLPRPAPCNKACRVGNGCGHVAHG
aesc2336|251722_14_peg_2352	52	HYP	MTDCDGKDALLKLTLIERYNADGSVKRYSVSEAFADNGGYKGPHSDLRRKNL
aesc2336|251722_14_peg_5553	53	HYP	MIQVSKRVDDCCTRLSGRYYANLNTATLCYRPHAVIINVAKGHYRDLTVRRHS
aesc2336|251722_14_peg_3968	39	HYP	MRRLSSGHESSSLGFVRLLNRDLANASLAINYRRLELKL
aesc2336|251722_14_peg_1398	37	HYP	MPRTAVYWLIGVQHTQAGTHWITVVPEFLEGCFLKGL
aesc2336|251722_14_peg_5568	44	HYP	MLQHRRALGVFFVHAGAHIKPLRIILPSPGTLSGCSAFHRAHGN
aesc2336|251722_14_peg_2371	38	HYP	MTPGNVAQANMMTVTSRGNAELQHEINIHQPQNHAITQ
aesc2336|251722_14_peg_546	87	HYP	MAFRGGSTNIANDDNSVFFGKGSNADFEQIKRMILEAVAASHQPAKTSSASTEDIPAMLKKLSDLKDQGVLTEDEFLIKKADLLSRM
aesc2336|251722_14_peg_2934	44	HYP	MSLIQSARMNGHDPFAYLKDLLTRLPTQKASEIDQLLPHHWMPS
aesc2336|251722_14_peg_148	60	HYP	MRTSFFVIQWKPLNNPALLPVQASEPPSAFFNVRWRPTQGLTYYPETAVLTQPVTVFPTG
aesc2336|251722_14_peg_450	86	HYP	MAEAIQMDYVTLHNSITRNPARGLEKALVERERHNRDALGQVFKMIEAIQPYPNTFAAFEAARAHVQGTEHTLARQGDRRSLCGGD
aesc2336|251722_14_peg_1601	233	HYP	MYTDSDKNDAYSPYTLYMEHCNKTQEQVDSLEAQQGPLDPKEVINSLTITSYSLSADNYTPSEMGVSAEELARCNATYAKAGKLRKQAEATLAAAQAIEDKKQKKADLIAHQNLPEYKQARSLGFKDVGNITFLKMYDDMVGDAELKSTLINVDQQCGKYLRATQYVEPYVIYTTDPRFNGPCGSVKRFAIRGTRGVNSGDWINPDAQFRYVGWQKILAPNGFKIRIQALEQL
aesc2336|251722_14_peg_5487	41	HYP	MPCWRVLALPLNTLAARGLALSQILILRAIPISYRRFEPVA
aesc2336|251722_14_peg_4354	48	HYP	MSPADYRANAPRWHALGDAPRHKSAALRGIKGEAVSGFGAACISGRIE
aesc2336|251722_14_peg_900	54	HYP	MRCHRIIDAAEHPHGLETPPTYVSNPNGSKTFRVCGSERAREEARAAAETPLIR
aesc2336|251722_14_peg_2603	46	HYP	MFKSEKPQSPVFRAFVKNMALGHNMFFTSSSLRQHDAEPILPARER
aesc2336|251722_14_peg_5585	635	HYP	MSGHQEPRLNISTYATCVTVFTVAATALVILTHLLTGPNPILYWKSDYAIFLIDMHHALQFDQEIGISSRFGWAHPGPFNYYMLAPWYSLFGEKEGGLILGTFLYNIGFIAASTWTVAKICERNTAALFLATLVIYSTLALGSRVFLDVLLPYSTIFPWIFALCMSVAIIQKHSYFIPLLALTLSCVTQMHVAFWMPAVVLGVSTLAGSLLYKRPERKEILLWIAAGSVFIITWIPPLHEFHNLSKIFEFFTSRPRSDHSLLDAAHALAVLMGEPMQGTTLSYGEAKPGGLPLYLGLLAITASVFCTLAAWKNNNKPALILGYVVLIQLVTSLYALSKIAGPILHHSITFIPMISIFIALQALLLINQNRSSTRIKTTLTFMGSLASVFFIATHYQQIN…
aesc2336|251722_14_peg_1041	78	HYP	MILLRHAACLPLEKAEYVNGTRPEGQRQREKTHGQRRNLSNFWFHDTYFTERGQKRSYKPPLALSARFKLPRARPKPR
aesc2336|251722_14_peg_1806	44	HYP	MKKSKEYGWMICVTTGDDQAFMCLSAQAAEAKKAKIRRCLQGNI
aesc2336|251722_14_peg_5408	52	HYP	MHNAFFLSIRNKSACVELAWRLLSTRQDHKKVAKKKQQSGRSIQKLRALSAV
aesc2336|251722_14_peg_2451	51	HYP	MFTTAAANDQNIHFKNLDDADSGVRGVPEATQPPYETALAQQTPAPVRPFF
aesc2336|251722_14_peg_5345	64	HYP	MEVKELVPMAPEAFKAEIKRRGWEPELLAIRWAMSKRRVHQIIADGDRPRYYDDAVMALPAILK
aesc2336|251722_14_peg_297	57	HYP	MTAKAKKTSKTENPHIEAAERFRQLAQILAGDPAEAKAFRLKTGVYNTNGQLKAAYR
aesc2336|251722_14_peg_1210	39	HYP	MKVWQALSQFFLGTEVYQATYDQVVKSIGESDYNPAQVQ

## Sheet: N16
Seq_name	Seq_length	Seq_description	Seq_sequence
aesc2336|251722_14_peg_2900	71	Amidase	MAGRTRGPGCTATHCGLAGGARAYWTADSLPLGSHFAARFGDELTLLSLAGQLERAQPWAARRLPLNACAG
aesc2336|251722_14_peg_4155	66	Sucrose specific transcriptional regulator CscR, LacI family	MIGISELFIPALTTVQLPYYEIGRNAARHLIESLEVSGAQPSPASGLSAGGQGIVMSDLQGITHQR
aesc2336|251722_14_peg_1307	84	HYP	MGPGHQLFKVSQEAISASLLFLAGIFEFGEGLLHARNAHGEGGWLKELSVPRVGTVGYFCSASLGKKFLGVKNREGGFVRLSLG
aesc2336|251722_14_peg_2869	56	HYP	MTILFAHDALSQLIDAFAERFLVRRFQRERAVSSIGSGRRDMQIGMESAFVKCTFY
aesc2336|251722_14_peg_1020	67	HYP	MGPGHQLFKVSQEAISASLLFLAGIFEFGEGLLHARNAHGEGGWLKELSVPRVGTVGYFCSASLGSR
aesc2336|251722_14_peg_4624	105	HYP	MHAAAQRHYNTVKSAYGVKSDGCLIETTVLRCALSRLCGALQPWAEPGFRRFFDPFQGARAQTRGFAPQKLRRASDLRAANSGGYIKSLKPKKNHKHLLPGTRPI
aesc2336|251722_14_peg_1613	80	HYP	MRRFDRDDQLNPIGFEDMAVLMGLPAEKKYSKSYFAIAKAIRLFYAPDQVLARSVELSEQAPKVIAAVRRCAELFMKTFG
aesc2336|251722_14_peg_1332	67	HYP	MGPGHQLFKVSQEAISASLLFLAGIFEFGEGLLHARNAHGEGGWLKELSVPRVGTVGYFCSASLGSR
aesc2336|251722_14_peg_381	67	HYP	MGPGHQLFKVSQEAISASLLFLAGIFEFGEGLLHARNAHGEGGWLKELSVPRVGTVGYFCSASLSSR

## Sheet: N17
Seq_name	Seq_length	Seq_description	Seq_sequence
aesc2336|251722_14_peg_5590	236	Glutathione S-transferase	MTFADSQLDNTSVPLMNIHDWFDGPYPARVRIALAEKGLLSRVEFKSVNLWKGEHKQPAFLAINYSGTLPVLELNDGTLIAECTAITQYLDLVTGSPVLTGETAVEKGLIHMMTKRAEIEFLDAVSTYFHHATPGLGPHVELYQNQEWGSRMREKAVRGTRYFDSILKDRPFIVGDAFSMADIAVLGGMIFASLVKLPVPDECEALREWHTRMQERPSVQEWRAMVERGAPQSRVG
aesc2336|251722_14_peg_2707	51	Short-chain dehydrogenase	MKDPRKVTVVIGAGSIGQAIARRVSTGRHVVLADLRQDNAEAMKSKSNWQA
aesc2336|251722_14_peg_587	84	PAAR domain-containing protein	MRPIILLNDPTDRAGVVVEGSPTTLVNGRLVARVGDKVMCPHGVCAIATGDTSTLVDGRPVARHGDKTACGSSLIATNSDCGIF
aesc2336|251722_14_peg_557	45	T3SS effector HopQ1-1	MTYTLGKQLQAEGFVHITDVVATLGDAEVRSQRAEMAKGVFMHRP
aesc2336|251722_14_peg_4967	280	LuxR family transcriptional regulator	MDTYDSRSFSARRTEPSALLQAFSELAREHNPCDWERHLRKVLRQLGFAHYLISLSPTRPWTGNPLAGVITTFPRTWLDCYCCDGLLDIDPILKHCRQELVPIFWAQEGRRARGRARHFWQRREEYGLSHGLSIPLRYERLRGTLSVAFDGTGVHEDDGFAHPAAALLFMLVPYLVSGLGRRWQTDSPYNDDLTPRELECLYWASAGKTSWEISHILTRSERTVDFHLLNARRKLGSVSRQQAVGSAAARGLLAAQACLFDHQLENNSVGSGARHQTGRI
aesc2336|251722_14_peg_1330	336	Integrase recombinase	MASTVSYEHVLNRYPIVQEWLELLGNLGRAPATLEAYGRGLAHYLLHCEASGLEAESITFEQVTLYIRRLLPGQENAVANSTLHQRLTAIRLWYDHLVFQGRCAQNPVPRGQHGRLCQIPGHSGFVRGLVPRLIKLPDIPTDEQWRYFLRIAARSSIRDRLMLSLAYCGALRRAELVALRIEDLDLAHRLISVRAETTKGRRSRVVCYSPDIAPILGTHLHALRLAGWSKGALFRSESDRNRGSALTRWTWSKTVERWARDSNLSCLSTHTFRHLRLTHLARAGWKLHELTAYAGHRDPKTTLIYVHLSGADLTAKMAHSVGSLDTRLFAELFKSE
aesc2336|251722_14_peg_5187	472	Coronafacic acid ligase component	MNVVVDTQGVQALFERVLPMEAGSGREPFEGFATLCEGLQRLGVKPGRAVLVALPNGTHFVALVFALLLLGAVPTPLPYAAPPGRIRRIAKLLGADLLILPCGAAIKALDAREAGRLSSELQWARLKDVVTLPYEPGEVVLLTSGTSGIFSGCVFDSAALLLNARRHAASIGQSAADRLLINLPLFYSFAFVAQLLSSYVLGNEVVLATPPFTPIHYHRTLLDLGITLSSLTPVMVTALCAADLDGLPPSLRRLTIGGDALAANLVPRLLARNPDLELYLTYGLTQAGPRVATLAAHLEPAGRHASAGRPLPEVEVELGGAPGASEGELLVVTDTAMQRRIRAGEADRLPPLRGQKRLVATGDHFHIDADGYLFFRQRNPTFVMRRGEKLCPRSICEIV…
aesc2336|251722_14_peg_387	595	Coronamic acid synthetase CmaA	MTSYHSHPPKAYRRFESVCTQAPNAIAVVHEGKPVTYQQLQTQVLERSEALIRQGLADHPYMPLMANRCLEYLITMLACCKLGITYVSIEPSTPSKRLIAVLEQLGCNHLLLLGQPTDLRPDPTLTCFRLDDCGTLCSDGPALRQPIRRRLDDASVITVMFTSGTTGVPKGVRISQDGLLNLVDNVQQQVQGKPRSYVHHSSIGFDAALFEVWVPLLTGACVTLQPSEFNIDALDHCVRAASCDVLLLTTSLFHLVAQHRLSMLEAVRVLYVGGEVLKPVHARALLLANPRITLVNGYGPTENTVFSTWYSLNKPEDAERDVIPIGQFLHQVHGKIVDAKLQEVEVGTPGELLLTGANLALGYLDEALTPTRFLQLPEGTYYRTGDYVIQDEHGMLFYQ…
aesc2336|251722_14_peg_4966	197	Anthranilate synthase component II	MKVFLIDAYDSFVFIISQYLEELGLETRVERHDVPDLIARIEAFAPDFCVLGPGPGHPADVGYIELIRHFQGRAQRCLPLLGVCLGHQALGLAYGAQVCRAPHVMHGKVSEISNDGRGVYAHTEGHTIRATRYHSLMISDQGLPDCLEVTSRSADDGYIMGVRHRELAVEGVQFHPESILTENGLDLFRSFIKQYVQ
aesc2336|251722_14_peg_3847	528	SAM-dependent methlyltransferase	MNVQTEQDLVALCVALIGGHGVLSAAERKLSKAAPVVAQKSRDIDAVRKAILRGKDPLGEAFSSIRSATERRASGAVYTPAPIVRSMMTWLTSQGVPARIVDPGAGSGRFILAAGEAFPHAKLVAVEMDPLAALMLRANLSARGWSDRAVVIVKDYRDIKLPRCTGITAFIGNPPYVRHHDIAENWKAWYASSFASFGIKASALAGLHLHFFLQTRLLAKAGDVGAFITSAEWMDVNYGSALRRLLLDELGGIALHVLEPTVEAFPGTATTAAITCFRVGETAEPVRVCAVDQLKLLNGLTTGIDIPRERLHTTPRWSIIVRPSLPASAGDIELGELFRVHRGQVTGANDIWIAGEHATRLPERVMLPTVTKAKDLIQAGSHLNSAEILRRVIDLPTEL…
aesc2336|251722_14_peg_391	617	Sensor histidine kinase CorS	MSRAPATADPGAALRRASRTEDYRRHPVAAHFTPAPGARVAVPGIDEQGDRFAALALGAHGPQPCPGDTDYPPDVLPYGGGRCRAPPRTRPVRHDARSYKEALRLILVELTQSLVKTTLLATSLILTFSLLDGFQARVSWSALAQLSGDWDLNAIQTQLLLWYVAVVSLRVGQVIYARQVLRLGLDAGRVQPVTRVLMLAGILESVVWVMLCEIALQQAFPTPVIGLLLVLFATLGNVKVSLNCAVPSLYLGRILLPVALITMWFLRVGDDLHRILGSAVLLYGLGLCRLAHSGRQRLVKQLKRQLLLDETTKRARRDLQQLRIALQRARQSNTARCQLLAGASHDLHQPLQAQGFFLAALAGSPLDSQQRQLLARARTAVKTTTDMLNTLLELSRIEL…
aesc2336|251722_14_peg_5182	509	coronafacic acid ligase component	MSLISEFRSVVAQQPDTTAVVEDQRAFSFTELAQLADKVSAGLLQAGLQPGDRVAIHLGNRLELVALYYACLEIGAVTVPINRRLVAGEIEHLLHHSGARYYIGEQETYSRYAAVIAGSATLERAWIVAGEEALKGERYLPWSDLLVSSPSKRPPSHADSLAAIFYTSGTTGITKGIVHSQATLAQAVALMKAMMPPRTAQGALDTGAVHSMMDAIVPWSILMILAAHRLGRAVVLLPVLTAETTLALLQRLPLSFLKGAPSHFNNLLAAGEASAAPPLPSLTSTYSVSGGDLCPPKLGRRWHDLWGGTLRGSYGTTESGPIFCQPDVAGTEQSSIGWPLPGVALQQTETGELLIRSPANTPGLWNGQDADRLPATRWIATGDLVQRQDDGGYLIIGRE…
aesc2336|251722_14_peg_5059	418	HPr kinase	MRPTKKILVVSSELDAAKTVRDVKTIYPSATWDFIFLLEDFLGVANDELKCPEHFIVRDFADTAGVMAVLEVIAQQHVISQVVPSDEFSVYIAALANDRWDLPGITREKAKSFRDKKAMKEIAQHAGIRTAREITLSDIEGGHVEFPVVVKPRSLAGSMGVRIITEAKQLTEMDVDWGAAYRDMDERQYMIEQYNPNTIYHIDCIVLKGHLSFISVGQYLGKPIDFLQEKPVGVLSVPDQAVADTWRPFAESVIKAFEAPEGVYHIEAFADAGFGLELLEIAYRPGGAAIVEMIEMVHGLNLKCIHLAAQLGLVDYVDSQRQEEAFGYMTFPKKHLSTEALYVTQISLPPLESMPTLRTHVVPALGDIASGEFYCYKDSLGSFVFCGDRDLVSRDVYYL…
aesc2336|251722_14_peg_389	76	Coronamic acid synthetase CmaD	MSSAKLDQIFEAIFQRPVGNDEDIFDLGANSLTAIQLIGQVNEAFGANINMEQFFLTPCKQTVLAQLQVAPAADKA
aesc2336|251722_14_peg_849	55	ParA family protein	MSFGIEPLNAITMSRNAYDDAEEDGSSVIESNTDLKAKEEIEKIADELFGEHKWA
aesc2336|251722_14_peg_4774	422	integrase	MQPDNATAFKRKLSDAFIRSLTEPGKHADGEVPGLYLEVRASSKIGKSPSKFWRLKYRLHGKENRFSIGAYPDIGLKEARDIARGARRDVANHTAPLKAKTAKIEEQLLNEGRTFEYVAKQWLAFKSAELVTKSISGFSGALKNHILPAIGKKPVSEIKLEHITTIITELRRQRTMAMARRVRTIIRAVLGFAEGRGWVERNVALSNIEELKIRHVVTSNPAIERPSDLGRFLLRLDDCSNGSVATAMRLLVMLPVRPGELVHMRWEDVDLVGADWRYVVSKTKHLDKSKHIVPLPEQALVLLRDLLKTRVVDAEGKGWVFASPVYPGRPINPTSMLKSFQRIWPEYDITAHGFRATYRTIAHEHLGIDPIVLELSLSHRMPGALGAVYARAQLLVQRR…
aesc2336|251722_14_peg_5186	158	Coronafacic acid synthetase component	MAALGSAGGAAQKASAYADPLSWLVFEAVECVLDSCRDAVLAAGQTVGHIVVSDVCTLHTMQHIARDLGRNRLSPLRFSGACPGLVCSLAGQLLHFSGPSMVLSMPPQDGLVPAALLAQDWLDSGAASHVLVSTHDTDGTQHRVRCTLLQLQTEQVSP
aesc2336|251722_14_peg_985	528	ATP-dependent endonuclease	MRNFRRLKDTRIDLASDISIFVGANNSGKTSAAHALQLFTSASKDRFTLHDFSSECWDVINAFGEGADGVELPTISLDIWFCVTPADLHRVVDLLPSLDWQGSRVGIRVELAAADAGLLRSSFQEARASARHAQLQPAGEGVAQGYVEPAIAQDGYNPRPRDLCDFIADTVGDRLRRDFELRYYILDSAGFDTEFKQLDGYVPLRLVPDKGRSGRDVLGSLVKVDCLHAQRHLSDSNAGSRSEDLSRCLSRFYERNLEKRGEDYDAQRALYQSESLLNDHLERVFGPTLERLADLGYPGVNNPRLLIKTALNPATILSSHEGARVHYALGALGAAEVTATLPDRYNGLGFKNLIYMVIELLDVHGRWLDIEENRPPLHLIFIEEPEAHLHAQLQQVFIR…
aesc2336|251722_14_peg_384	189	Coronamic acid synthetase, thioesterase component	MEAPVTRVAHVIEAILDALQSVGMPYAFYGHSFGAGLALDVTHALVERDRPLPTNLVLSGRMPPHTGYSPLLGAMDDNQLWQHVCSESLLPLPTDASCSFARHALGKLKADLALNAQLTYRFIRPLPVPLYVLNGQDDPLLELHRLDEWQRYTSKSFHSEYVPGGHFFFNINFQLLYLPLLTALDEQGS
aesc2336|251722_14_peg_5183	83	Coronafacic acid synthetase, acyl carrier protein component	MNEIEKTIVDILVDELFISTPRADIDLNANLRNALGLDSLGFSELRAQCEYAFGVKIEDEDFNPKHFDSVHTLAQLLTALQAK
aesc2336|251722_14_peg_5184	165	Coronafacic acid dehydratase, dehydratase component	MSLPESDKQPRAQRTMGFTELKTWLRHRHPMVYLDRVLDYEPGVQIKTLMAVSGQTDALAGHFPERAIYPASHLMQAISQSAIILFQLSTSRLAGDEVTLVGSIKSRFTRPVVPGDLVIFQLDCESLRPDFFTFSCRATVDGRSVGMLKGSLVRKSLADLGEHLW
aesc2336|251722_14_peg_4964	450	Coenzyme f390 synthetase	MKELLDSFKKHYDPVHRDYWTDVLTDSELAQWQQQQLRKVVDHVKRTSPFYGKHLAQFEAHTLTLDDLPRLPFTTKDDLREAGFDILSGPLEEAIFYYETTGTTGPATPCPRDAKESYASNQQLAMAYQAVIEKHFLGEKTVVGIMGPTEVHSFGDTLGDVCKQLGICNAKLWPHSPVIGWPKALQLLKDLRIGVLASAPGLLLAMAKEAERQGLDPRKDLNLSAFMMSGELCTPALKNNLFSLWGAEAYNSLYGSQEAMIIAACNANDQLMPHRLNYLIEVIDPQTGQSRGSTGDGELCVTMLIPGSKPLIRYRTGDLVSIQSRSGHPQSQRQTIKVVGRVKDAVQLNGRPFSAAHIEQALLEGVEQCLGYQIILSNANSCDTVIAKLEMSRFFEGDR…
aesc2336|251722_14_peg_5185	369	Coronafacic acid beta-ketoacyl synthetase component	MAWSTALGDDLEVVWQSLLAGRSGIRSVDFPVALRSPLASPLPDLDPALPLPERQHRLTVTTIRRALQDAGLAKATEEVVPVLATSYGHHLDEPETESLSRWAVEAAREAGCQHAPITVSTACSAGADALLLGLSLIRRGFTDICLCGGADILTPAKRLGHSQLGTLSADGLRAFDRARSGTVLGEGAGFLVLETRAAALARGARPYGILAGAGSANDAVSAVAPDLSGDCLALAVRRALCDAGLTAHEVGCISTHGTGTRLNDEVETKTYSDLFASSPRLPLLFGTKGAFGHTLGATGALEAISLLLALGNQQVPPIVGLENPLTGIALPLAMRTALACPAEVGISVTLGFGGFDTCLVFQRAREAMR
aesc2336|251722_14_peg_1615	601	Site-specific phage integrase family	MQWLALLDTQAGSRPYLAAVAYHMGGFRTPQRITKFRQSAIYASFIFGHKIFKDELTRLSTVLKSLGYTARHLEKFLSGVLGALMLENGDPRLETFTEVLLIKGQGHRSVGIARLVGKVSHGLAALGILDKPLRKRGYADWREKSIEGIDPVWVSWCRRWRDTSTLRPRTRESNYSFMLRTGIWLTREQPWVSSPVDWNTSTCAAVIAAIDRMTVGEWALESALGTKLKGFGQPIAPNSKRAFLHALRRFFIDFELWGWGRLKFSPRHHLATPRTVAFNSGINPRVIDDSSWLKLVWASLNLERKDLLSEIHYPLAMVQAVSVVWTHTGLRSNEIMRLSVGCAHAQPHEVLHEDGTTIPPETLCYLDIPASKTFKAFVKPVAVVVKERIDAWLQERPVN…
aesc2336|251722_14_peg_388	282	Coronamic acid synthetase CmaE	MHSLFTLNLDLERAGKVICAQSLPFDTARETLLLLSPVGTQCCYMKNAALFLISHFNLIILESDTWLAYANEAGVNPEEGVADFIRQFNAALPEPVRVDALVGYCSSAPLALLAANQGACRTLLLLNGAYFLKDDGVIKSQYERDVERMMQSIPQGNCAQVYEAVSLLHTQSTYTPSDYRYQQVRPLRELSAFRQYLTFLNNLASLELVRIAQTVKTPTLVWCGSQDRYTDTASSRYIAQLLPHSELVEDPDGQHHDFVDGHERLYLTMTRFLTRHKQRAIQ
aesc2336|251722_14_peg_4963	181	GCN5-related N-acetyltransferase	MGFSVCVIDTSSELFNAVLALRSRYLGENPAQEDDFERRERTRDALSYHLVYLNQGQVVGTMRATPLGHGLSFVERAVNVPAHFAEPTDAFDANRLVMDERYRGGRHLRTFLLQAAIWLKANTHLRFISALCRGQLAALYVGIGGRVLVDDLAWNGVLNERRYSLVYLELEHVYQTVKGYN
aesc2336|251722_14_peg_4960	302	Membrane protein	MSFKDSMLALLVAFLWGAQVSAVKIGGAELPPILMVAMRYAIMAVALLPLLRRCRREHLGTMTLIASVTGTLHFGLLYCGIARVDASTSAIIYQLATPFTLVLACVALGEVLKLKVVAGIALAFAGVLVLLFNSAAIGSLPGMLLVALAALAFATGSVLTKRLGPLDPLALTAWTAVIAAPQLLLWSYVQEHDQWSRVLVASSQAWWAMLYTALSGGLLGFGLWFWLLSRNSIQQLSPYLLSVPLFAIGVSQLLLGDGFTPRLLLGGALTLLGVALCQLRLPQFRGLARTARMGAGAADERR
aesc2336|251722_14_peg_5191	401	Crotonyl-reductase	MNQALTETMQAFLIRPERYGEPQQAIQLEQVRIPTLGPHQVLIEVMAAGLNYNNVWAAQGKPVDIIAARRKRNRDAEPFHIGGSEASGYVKAVGDAVTHVKVGDTVVVSCSVYDATAIESRVAPDPMFCSNQEIYGYETSYGSFAEYTLVEDYQCFPKPKFLSWEESATLMLNGPTAYKQLTHWAPNTVKPGDAVLIWGAAGGLGSMSIQLTRALGGLPVAVVSSPERGRYACELGAVGYLLRTDYPHLGRLPDLNSDAHSAWTKSFASFRRDFFMTLGKKELPKVVIEHSGQATFPTSLQICDRSGMVVIVGGTSGYNCDFDVRHLWMHQKRIQGSHYANIRECQEFLQLVEQRRVVPTLNTLYRFEETPRAHQALLSGEVVGNAAVLVKAELPGLGV…
aesc2336|251722_14_peg_5189	2066	Coronafacic acid polyketide synthetase II	MTETRNTDSERLTEALRASLMANETLKRQNHELQAAAQEPIAIVAMGCRLPGGLASPEALWRLVEAGEALSSALPSDRGWQLDSLFPADSPLRERVAGWRGGFLDEVAGFDAAFFRISDREALAMDPQQRLLLEVSWEVLERAGIVPATLKNSATGVFLGATQNGYLADLQRRNPAADGYRLQGGLSSIISGRIAFVLGLRGPAMTVDTACSASLTAIHLAVQSLRSHECSLALAGGVTVMATPEVFAEFTRQNGLAADGYCKAFAEQADGTCFAEGAGVLLLERLADAQRAGHPVLAVIRGTAINQDGASNGLTAPSGPAQEQVIQLALQNARLRSLDIDVVEAHGTGTALGDPIEAGALINTYGRGRPPERPLWLGSLKSNIGHTQLAAGVASVIKM…
aesc2336|251722_14_peg_4962	238	Transcriptional regulator	MFTKLSKDTTEMNTFFKELDAIVDAGWAQIKQGKYWQHSLANPTSPSLYQQIMLQVYHYTRYNSVNQAACAFSADPEQTTLLRFVYKHALEELGHERMVLRDLESVGLLPQEMPAPLAPTQALIAFLNDVAIRKGPIARLGYSYWAEEVYDHIQPILDRFRRDLSLKDEQMTFFVAHSSIDEKHSEEVRLAMQRAVKTEEDRRQIKEVARVTLWLTGQLMEEALRAHLMSEDGLREAC
aesc2336|251722_14_peg_382	203	Threonine transporter RhtB	MFNIMSVLGLLLLMPGPTNTLLLRSGALSGFRHAWSLSLLEYSAYLLQISFWGYLLSHIGDSAPWCLKVVQLASMAYLFKTSHRLWRNPDNPCHSSPNVQISGMYFFRLTLINPKGLLVVSFIAPEQTFTDIKLYLYFVAQLSMVVIPIGCAWVLLGAYIKRSGHAWLTTLNINRTASVIICCFAVAILSQLTDSLIKTKLAF
aesc2336|251722_14_peg_583	222	Putative terminase, endonuclease subunit	MSLALAHKRRLIAEGPAAAAAGAQMAYSADTALSSPANARKHLKLMEDALAGDLERISAINSREQRQLLKRNELLPKYLDYVQRYRDSELNFQNLVLVYVLIWLFDTEQFTQGLELADFAISQGQALPERFNRDIPTFVADEVIDWAEAEFKARRSPEPYVSNLLPRVDGEWQLFERIPARYHKLLGMIALHRKDWPVAIQHFERAEQLYESIGVGTRLGKL
aesc2336|251722_14_peg_385	140	Coronamic acid synthetase CmaC	MEQPSYLAIDHIAYATRSTEKTSAFFTALGFEVLFHKQPIEKFGVLITKLRSPAGEIVEVVEPFRPDSVVSRLLVNVEACIYHAAFRVRDIQTTQTSLASIGGVSVTKPMTIPYPATEEHRSLTTSHMFHPAVGLFEITG
aesc2336|251722_14_peg_582	340	Prophage major capsid protein p2 family	MAQSLSAYGAKMFAALQVALAESYGVELASKTFSVEPSIAQELNEAITHKSDFLQRINVIGVTEIKGQKVFLGVSGPVTGRTNTKTTDREAKDASALDDSIYELFSTESDVSLPYAKIDAWAKFPDFQQRYSAAVQKQIALDRLMIGFHGLKAAPQTSITEFPMLQDVNKGWLQIAREQIPEQVLKEGKVAGKVTLGEGGDYANLDALVHDTKQMVDERVRDGGDLIAIIGSDLLAADKAKLYAKQGDLPTEKERIEDAQVIATYGGLPSFSVPFFPVNTVVVTSFDNLSIYFQDSSWRKQTVDNPKRSRVEDYNSRNEGYVIEQLEKFAMTENVELVKA
aesc2336|251722_14_peg_556	906	Avirulence partial	MWNVSKSSNNLGAYKLPLEAQTPPEKISPFDAMSAAQPEGKAPHDQLQNDQYPIQQAEDRGRHLVEQAEIQAHVQHCHSKAPEIGDATKTQSVSEKLVTAKNSSCDASQISIGSKNDDFHKNKAGSNGDINKSSDPSALRCSLSPAPRRVPKSKKSYGAATIGGKVYHPHEKTDSTITDFLSRSLSNNAYRSERHLRKRALAYLNHVSAEKEIISNVCFAMKDVNSFAHKQSEWLCHLERSLWRDEPALQFHDRQQLGNEVLGLKKPDDQSPYFKPRAWKISDEAASAFAMMLKGESGPFTQDQVKVGFEICQEGELLAGRLKIQPRMAFRLKNRHDANRSGTHSVKSLSGLDLSADVGTDIREFFQVPVMSGTSGTSSDVVIAARYAAMHSGLQWSAP…
aesc2336|251722_14_peg_995	335	T3SS effector HopT1-1	MTISALVDTLTDVFVRAHGEVKGWAEIVQAVSRPHDSNRHGSGVLSPRFDVMGSVGWNAAAIRATSRVGTLREKGTLFTNLMLSNNFKHLLKRVVSDPALQQKLDGGVDLNYLKACEGDLYVMSGWAARASESREQIGKARYETASNLSQTLISARELAFHRHNPVNHPSAQTKVGFDKGLPEESDLQVLRGHGSSVWSVKPGSDFAKRAEVSGKPIIAGPSGTASRMVAVARFLAPACLKSLGIESEQNLKELVRYACYAYFGQDSHHSMLEVNLGVASHGMPEQWDDTLYNEPFSNSIKGRGFGIDNLAQRQVVRQAAQKSWAIESLKERLDA
aesc2336|251722_14_peg_3240	301	Beta-lactamase	MLCSIILNGKHLPTKQSNVVVPWWSFTKPVLATAALTLVRDGLIQLDDQVQEGPFTLRQLLKHQAGLADYSELQEYHAAVADSQVPWPAAEMMQRLDGTRLRYAPGxxWRYSNVGYMLVAKLIERITGLSIEKALARRVFLPLGLTHARLAKTQEDLGEVYSENISSYHPGWVYHGLLVGPLSESTVLLNHLLTGQLLPPSLLQEMQHAIVLGGSMPGRPWATPGYGLGLMIGGTKSGHMLTGHTGVGPGGVIAVFHCSSGHNVATCSVFDEGGDEGQVEAKVLERLLIAVGAEKQVGEAQ
aesc2336|251722_14_peg_4968	51	Integrase	MILVVLLYHGLQERRGIKHLRVHDKGSKIRLLHLHPVAAERISAARSHYHC
aesc2336|251722_14_peg_4961	205	Flavin mononucleotide (FMN) reductase	MKLTVIVGSSRPCGVSARVVALVRRHLGGQAEVEEIWLKDYRIEYCDADNACAAEDCAVQDDVEPLVTRIASADALLYLPVMHAYGLNSRFQAFLERMGYGFMRPRERPLRDKLAAIAVVGRRYGHTAVFSQVVLNVLLNKMILVGSGFPPCFQTQLAHDPEAEQALRETLDRLTEHHHRLHPAWAQAEPPARPVRPVHMLKGTR
aesc2336|251722_14_peg_4965	488	Anthranilate synthase component I	MKNNSLCVDVFRLEERRSSDALGIYANACEQLGREAVFILESLSGPSRDRRATIIGLEPLFEVSIDEGKAQLRGNTALCDYLSGVLRDQGVAVGADFTVPLPDSEAAWALLRQLQAAFKVAPDTPASLAFFGYFSYDCVRLIERLPVLSKQNYSYPLIALSVYQTLVYLHNNGTVETLINNHPLWAARTLEHYPFLTQACDEQQAAPFYPKVFEEVRTVTSEQFKERVEVAMEHIRAGDVYQIQLGHEICIRSQVSPFDVYKSLRQRNPSPYMYLAHVGGIDLIGASPELFVRIKDNLIEMRPIAGTVGKKAGVDPAELVLELTRSEKERAEHLMLIDLCRNDIGRVCQAGSLEVDEFMLVEEYSHLYHMVSNVRGLLRPRLDAYDVIKASFPAGTMSG…
aesc2336|251722_14_peg_5188	2674	Coronafacic acid polyketide synthase I	MTTFTVPLILSDASPAALAATAQRLRAEHETRSFAEWQVFCRQQLTRDHAEYRAAILATDQASLLKGLDMLARGRASRHLVLGRADQLRQPVLVFPGQGPLWPRMTTRLSATLPSYQQALHRHGDLIEARIGWNPARALAEGERIERLLRIQPLQFALACSLAETWQAFGIEPAAVIGHSVGEAAAAHVGGYLDEASGAALTVLWGETLTAIEGQGGMLSVAAALDDIKPLLDDQESLSVAAINAPRSVTLSGTLMALDALQARLTDAGFWAWRVPGGQVAGHGPQVEPLRDAVTSRAPAKVMDGQIPYYSSVSGGRQNGEHLDVDYWFRVLRETVRFQDSLQALIADGHRLFIEVSPHPVLTSLIDEALRGAGVVGGAVATLDQRKDDRESLLQAMAH…
aesc2336|251722_14_peg_386	309	Coronamic acid synthetase CmaB	MEITDFSLTKQELQQFDRDGFIGPFTLYEPEEMKQMHKTIRAQLFNRTHAPYDAPLDVAITNYDRHLDVDLLTSHVFRKEIVHRVRSILGPDVICWRSEFIPKYPGNEGTDWHQADTFAHASGEPQLVWPEGEPFGGAINVWTGFTDASQENGCMQFIPGSHKQMNYDETRGMTFDPVTNNNVVKGQYARGFNGYDYTTLQKDKSWKPDEASAVPIVMKAGQFVIFRSMLMHSSLPNSTTDKTRLGYVARYVPGRVKVYPDTDYVKEFGGEYRLDRFGVVQVAGTTTDPKNKVAIKSLSGMDLKPLVIY
aesc2336|251722_14_peg_4541	53	HYP	MQFGWAHQAVPFFDSGAPNRLSALMGSAYAGGSREPGAKTTGGLPKASRCDKG
aesc2336|251722_14_peg_1885	125	HYP	MKFHIAKNTFAVFSQYGGLGLYGLPPTGSVTQDIGVDDCRALLQNMRHWLGSPKAPAEAIQCSTDIDYVCYQVDWLQSCLGKESNQKYLGVMFILDGWDDRQTDEDNRRADAYCHSRYSSSPYDD
aesc2336|251722_14_peg_4502	39	HYP	MDKERYMAFDTSMHIEGIPGESFDGVLKNWVELSDVDVK
aesc2336|251722_14_peg_588	385	HYP	MLKPYGQGHRSLWDVIGERREQEQRQATPARPPADYDLTRVKIDNAWLWLPNLEPAQAASGTWLGAVNGDFEHDPRLVSPSGHRYNLRRIRLPQHKPEIDTLPRTLQLLEAMLAHWTDFAASVDWENTKVVLFAPSGIAPSAWENHALPIWPFDYLPGEGFDTPSLNFDEWLPWALQNDTEASCLLCVSIDTWATKDRAGVLSSDAMVGESISIVHLQRVDHANPDEENTWQLYPAMTREHSPRASQPRQSSADLQQLAEALCEQRGIQPNDIQALVIDGHLHDRRLEQLSHYASTQLPNLVVSEHVAGQALLAGERGRSATQLTSLALAFHAGRARQGSVLIFDRHASTQTQAWLLSTGKTIAQAGDEVAEHRGLEHDGQSKDS
aesc2336|251722_14_peg_4769	37	HYP	MRGRGLSVGSRSSSGARICRTGKQRYGMFRRMANRMF
aesc2336|251722_14_peg_1696	98	HYP	MNDDEERLESLSARLKERQMAEKFKIQDIENKLEQAEAMTLRLLDSSHGETDSIEEARVIAETCVTVLAECVQVLGVNDVKITATFSDGNVPKSKLLQ
aesc2336|251722_14_peg_2301	37	HYP	MFSQKAKEQPRLLNLLALFCSSPSPEKACRSMLLIGT
aesc2336|251722_14_peg_5137	47	HYP	MKTGVQRVRVILEKQAHRRVAVFCKGLFRARSPVVRRREAYLREEGA
aesc2336|251722_14_peg_3888	44	HYP	MRLRNLNLAPRAALFFTSIIVLVFVLGVFAVLQMGKLRDAEKDV
aesc2336|251722_14_peg_2528	177	HYP	MVALLALLMQGCGVTMTRYEPSFDNVQKLKQTPPLLPIRQTQVSAAAGQDSLHVRGNPVTSPSGSITQHIQDALTGELDRAGLIDPQSPRQLNVLVTQNELTAGMGTGTGTIAARFTLIDGEKVEYDATKQVSSQWNSSFLGAIAIPNAANAYNPLVRDLLKALYSDPLFTQALNHK
aesc2336|251722_14_peg_5479	39	HYP	MVNAFATGAFECIELQVEILVARAYAGIADFHQKSSLLV
aesc2336|251722_14_peg_4040	69	HYP	MLLIAIIGELDRTRACSNCRPETARISAPETFCNSVLLQSGRINGTLPRRRTSLVAGLEPEPLWPIFTH
aesc2336|251722_14_peg_2714	41	HYP	MCSWHQAPLSSFYCLTKCSIGEIPISHFSGINGALSSGFFA
aesc2336|251722_14_peg_5173	89	HYP	MNYYLSEGERQYQEHRKAQLKAMIEQAEVSNNSLVGEVKTYKGVSYQMHQRGSYVCVGLPKNSPLEGTFTSAFALHKIIDDMEARKSSK
aesc2336|251722_14_peg_589	330	HYP	MKENFDFNPKSCSINDLNPGCVEMWTLGQQVAIRRLCVKTRAEYKQPARYELLKDFSTRAARIAGNYARIYLEQEHNGQPEQKGRFYWTGLAAFASKQVMCALDYSSNAKMRYLPPAVPPLEITKIFLGKGNFWLFQDIFVWHWFYINYPQQFNECIKTRDFSTYDPRFKQSFAQLPWIDDALPKINNLKVTDYLVSGFKLISAVEKEPAGTLREKYKFQSLLAIAKHEQLMILQPLIYEDKSFRALLYMQTWVEGYGDVPRRLASLSVECDTGDPEQDVIMSDGELYDAEDRMIFITTIASTYHRRMQRKNVDMEKAIMTIGTWNERTT
aesc2336|251722_14_peg_2384	41	HYP	MLQTQVTGSVVSGNAPLKKGVFNAVQQKIRKDFVRLALLIS
aesc2336|251722_14_peg_2375	165	HYP	MAQLLALLVLLLNLTLLITLLLIDLLLLLALDVALLDLLLLDLLLLLALNLTLLVLLFLNLALLIDLLLVDLLLLLTLDLALLILLLLDLTLLIILFLEALLLLLTLLPAFARAVVQLIARRIITFVGQCLSADAQTQQTYTRKLPDARFHAFLTRARVDVIKTV
aesc2336|251722_14_peg_3914	41	HYP	MNVSGGQTVNCVWAFDQADAVCRRSVDVRVDKKALQVQGFN
aesc2336|251722_14_peg_974	75	HYP	MSKKPVPPDGRSKTTRNFVPKLIVTLRVGNEYEGKTELITHEADTLSHLQAEMDALKIARKQYRYIELVSVRSAQ
aesc2336|251722_14_peg_5348	129	HYP	MDDWRNKPRTGKSQVTPWLQQIQARINMGATMKQAYDELMSNESISLGYRQFVRYVHTLTSNTQATTQKTTDKQTAIAEEHAKTPPEPKKADNQRTPMTPADFRKIREDFDRMDLNALVSGKGLIFDEK
aesc2336|251722_14_peg_4379	323	HYP	MDDTIKRSVERQFPELTGGYHLPRFAKVVAVADAPASAGLCDDFRPRFSVDLQVMGPDGEIDTALPVLAGVPLPMPVGGDEMGFFAFPEEGTSVVVCFAYGLPHKPYIQTILPHGLTLPKVPKGDQVWQHSDAVQQRVDADGNWLRKTDGKIQDQAIEREVDAMTNTERFQSHTRTVDDHSTESVGGVKKIEALGALKLLSGGSASLAAVDDLHQATGRDLNLVVGQKHNATVGGDMHERIQGLRESITSKSQRLQAPKNWVGSGSVNIFQVVCDLLDLVQDMNNQLALHTHGPTPVPGNAAAFAANSSRAEILSGILRAVTL
aesc2336|251722_14_peg_4212	38	HYP	MQCVALAHLPGLVQKATRFAIELIVNFKFRLMIHLSCS

## Sheet: N18
Seq_name	Seq_length	Seq_description	Seq_sequence
aesc2336|251722_14_peg_4778	248	2,3-dihydroxybenzoate-2,3-dehydrogenase (EntA)	MDFSNKCVWVTGAGQGIGLQVALRFQAAGAHVIGFDRAFIQADYPFQTVVLDITDAAAVQQVSQEILGRHPHIDVLVNGAGVLRLGSSEELSVADWQACFDVNVSGPFYLFRQLVPVFKAQGSGAVVSIASNAAHVPRMLMAAYCASKAAMVALNNCIGLELAGHGVRCNLVSPGSTDTPMLRGMVGGPQGFPSLVEGLPEHYKLGIPLKKIATTDEIANVVLFLASDLASHVTMQDLVVDGGATLAA
aesc2336|251722_14_peg_4793	238	4-carboxy-4-hydroxy-2-oxoadipate aldolase	MSEYIGKTGIIVRNIPRAETALVDELKRFGVATIHEAQGRKGLLGPSISPIQQGTVISGSAVTVLVAPGDNWMFHVAVEQCRPGDILVVAPSSPCTDGYFGDLLATSLKAHGVRALVIDAGVRDTHTLREMGFPVWSRAVSAQGTIKETLGSVNLPLVCAGQLVHPGDVVVADDDGVVIVRRAEVPQVVEASRARADLEEQKALRLAKGELGLDIYNMRSRLAEKGLRYVDSLEELGD
aesc2336|251722_14_peg_4798	445	4-hydroxybenzoate transporter pcaK	MSSETVDIKAWIDNRPVARYQWLIMVLCFFIVLFDGFDVAVMGFIAPSLIQEWGLSKAAFGPVMSAGMIGLAIGALTAGPYADRLGRKKVLLIAVTGFSVLSLACAFASNPYELAALRLLTGIALGAALPNTTTLLSEYLPERNRSLFITIMFTGFNMGSGLGGFLAAWLIPLHGWQSVLLAGGILPLLLLPFMWSLLPESARFLAARNAPSIQIAKVLNKLGGTFTAATRFTMAEPQALQKAPLRMLFTEQYRFGTLALWATYFMGLLVIYLTMGWMPTLLREGGLSIERAATITGLFQIGGTVGAIVVGWAMDRRNPNAVIATSYALGGAFILLLGAFSLESSLLAFGVVAAGFCMSGAQTGLNAFAPGYYPTDFRATGVSWMLGIGRFGAIFGSLI…
aesc2336|251722_14_peg_260	344	5-methyltetrahydropteroyltriglutamate--homocysteine methyltransferase	MKKLLPTSTAGSLPKPSWLAQPETLWSPWKLQDYELIEGKQDALRLSLHEQQLAGIDIVSDGEQTRQHFVTTFIEHLGGVDFENRETVRIRDRYDASVPTVVGAVARKKPVFVEDAKFLRQQTSQPIKWALPGPMTMIDTLYDAHYKSREKLAWEFAKILNQEAKELEAAGVDIIQFDEPAFNVFFDEVNEWGVATLERAIEGLKCETAVHICYGYGIKANTDWKKTLGSEWRQYEEAFPKLQKSSIDIVSLECHNSHVPMDLIELIRGKKVMVGAIDVANHTIETPEDVANTLRKALQFVDANKLYPCTNCGMAPLPRRVASGKLHSLSAGAEIVRRELLNGR
aesc2336|251722_14_peg_83	216	AAA ATPase	MDYSRIRGMESGQRLAFEELICQLAHLDRPAADAEFRRIEGAGGDGGIEAYWLLKDTSEIGYQAKYYLKSSEIDWANIDESVKQALAIHPSLTKYVIAIPCDLTDKTGRKGGGMTGWEHWATHKAKWEGLVPAGKQVEFVPWTASTITERLIRPNAEGLRNFWFGDVELSECWFREKIELSVKETLIYSKTQLLPPDKSRPPERCRDEKSNKSAPP
aesc2336|251722_14_peg_439	77	ABC transporter	MQYRYLIWQLIKEMKNIGCTIIVSSHILDEIGANTDYFYFLQKSGMQRFNGMQDFLTRYQSSSPDEAFIKATVLEEN
aesc2336|251722_14_peg_1196	77	ABC transporter	MQYRYLIWQLIKEMKNIGCTIIVSSHILDEIGANTDYFYFLQKSGMQRFNGMQDFLTRYQSSSPDEAFIKATVLEEN
aesc2336|251722_14_peg_383	208	Alanyl tRNA synthetase-related protein	MERVFWNTPYLSSLDACVLSIDGLDVVISPTIFFAEYGGQESDKGCINRIEVTQATVVDERIIYRLAEDPDFAVGDLVSVEIDWPRRYALMRLHFAAEIVLExxFPDLEKIGAHIGQHKARIDFSLEGNVSQYFPEILQGVEHLVAAxxIESRFTDTECLRRCWYIKGFSEVPCGGTHLRTTGEVGRIRLKRNNIGTHKERVEIYLVD
aesc2336|251722_14_peg_4703	95	Aldehyde dismutase	MTAGVGPGSTVYVAGAGPVGLAAAASARLLGAAVVIVGDVNPKRLVHAKAQGFEIADLSLDTPLHEQIAACAAITDCCWSVASNRQSFWLFSTLR
aesc2336|251722_14_peg_4788	74	Antibiotic synthesis protein MbtH	MEPLNPFDDPQQLCYVLINSQGQHSLWPDFCEVPPGWTIVLGPASREACGQWLEEHWLDLRPASLRAALNGNHG
aesc2336|251722_14_peg_5263	277	Antirepressor	MTESIVTSSNANATSEVSIELVKGQPMTTSVDVGLHFGKLHKNVLRAIEKLECSDEFRRLNFEPTIQMIPGPKGANREEPAFRMTRDGFTFLCMGFTGKEAARWKEAYINAFNQMEKALTAQPVEADNKAMLAFALKTLELMRGQSHGRPPRPNSEQVVQTYLDIPSLDQATTEQIKLALIFVQGQIIGEGSAAVNLPNVAGTSIAKDLLYGLLRSAHDAELMFNALYDKGVEALASDAFKNHMTGKLADTSRQARELLGYVASHAARTPFAPKFTH
aesc2336|251722_14_peg_367	109	AsnC family transcriptional regulator	MGYRAELCAKELGLSFASIVFVTLREGYHQAVLDFESALQGIPQIVQAQRLFGDPDYLLQVITADLPTFQKLYDEHLSRLPNVLRLTSTLVMKSVIDSRPMPVSDVVGP
aesc2336|251722_14_peg_5545	50	ATPase	MKFFTVYALGTVTQSPSGKSYGLEVDDLRHLAIVLGPAKDLVEEGKAAAP
aesc2336|251722_14_peg_1700	178	ATPases Associated with diverse cellular Activities (AAA) ATPase, partial	MAEKRRDYVPQSQSIQIVGQRFEGHPAPAGTNWLEVLQRNGLFRVDPGQQSENGNLFDYPEDIIRFSFQRLQDHLMADALLKEVQDPSRALENGFLSFILESTSISLPRMPIRTTVCAGATLITLGTETMPAMLWAAKRGLKWQAVKMRRLRGDSWHEALEPELRRTTFMSRWHMSKR
aesc2336|251722_14_peg_262	576	Conjugative transfer pilus protein PilN	MPFMRQTALCLAVLSASACSVQRVDEAAARAEATADSAGRYAAIQRNKQQQERRDTVIFSDKPWVSTQPVVARRGIPSKYDCEVAYRPAGSVGIAEIAQYISSQCGIPVLVSPDALNPGLLNANAPAQGNNAPPISTAPNPDSLAGLLPAGITGGSNLAQASQGRSSDFASMLTPNLVSGLRYSGKASGLLDDVTARLGLTYRFNPNSRSVQVSYFDTKVFDVYAFGDVQEIKSTVRSGMTTSSGSGSGSSSGSSSGSSSSGVSGDSGSNQSTTVTLNTSILTDIQSNVRAMLSTSPPGRMYLSPSTGTLTVTDRPDVLSNVETYLAKTNHAITQQVLFNVKVFEATLTDTDQLALNWAAVYNSLNTKWGLSLSNTVPGISSSAISGSVGIVDTANSAW…
aesc2336|251722_14_peg_1092	780	Cystathionine gamma-synthase	MLAPGAAVYTASAGNHGLAIATLARELGLQANIFVPLTASEIKIRRLRAVGARIVQGGGDVSEAYVAAHQEAQENGGYYISPFDHPDVVAGQGSLALEIAEQDDRRFDHILLPFGGGGLLTGFGCAAARLWPDTRLHGVHPATFGRNLDKGFDGQQMLKSVMPTLADGLAIEHEPDNWLWPLIQTLAPTFHAVPEERIKTSMMTLLHQESILSEGAGAIALAPLLFDESPNLEGDILVLVSGGNISVPLLAKAMTTVIEDPRLRKINGLRASTLGIELSASASGKTSRTVEKTSTYSAAPTSEATLLSMWLQLVDRVEQALNELQATLQQHLSFTLRESLPVDPLVESFMGDTLDSTRKMISSCRSPGLDGRQVAQRYRLLIQQFGLARSALNWCSAST…
aesc2336|251722_14_peg_1617	72	DNA invertase	MERELTVERTRAGLQVARQLGRTGGRKRQMTDSKIVSAKKLLANGVPPREVAKNLGVSVPTLYRWIPASSHV
aesc2336|251722_14_peg_440	72	DNA invertase	MERELTVERTRAGLQVARQLGRTGGRKRQMTDSKIVSAKKLLANGVPPREVAKNLGVSVPTLYRWIPASSHV
aesc2336|251722_14_peg_1197	72	DNA invertase	MERELTVERTRAGLQVARQLGRTGGRKRQMTDSKIVSAKKLLANGVPPREVAKNLGVSVPTLYRWIPASSHV
aesc2336|251722_14_peg_3645	174	DNA-binding protein	MEYTFTLKYQLADDDRYPDVLVERLGEAGCDDALVGIGQPGRLALEFTREAADAEAAVRSALAAVRTAIPAAKLIEVAPDLVGLTDVADIVGVSRQNMRKLMLAHPGSFPAPVHEGNASIWHLADVLSWLQTKGSYSLAKDVLDVARVALQVNVAKESQRLPRSASKELQALVG
aesc2336|251722_14_peg_4783	417	Enterobactin exporter EntS	MTRPSILLNLSLLRTHPAFRVVFLARLLSLISLGLLAIAVPVQIQAMTHSALQVGLAVTLAGIGMFVGLMFGGVLADRHERRRLILLARSTCGVAFVGLCVNASLTQPSLLAIYAFSLWDGFFGAIGVTALLAATPALVGREHMVQAGAINMLTVRLGLILSPLLGGLLIAAGGVAWNYGLAAVGTLITVLLLLRLPALPPPPMRREHPLRALVNGIGFLFENRVVGTVALIGGLLTLASAVRVLYPALAADWQLDATHLGLMYAASPLGAAVGAIISGRLAATPRPGTRMIATAVLGFAAIALFSVVPSFWLALLCLTGFGYLSAVNALLQYALIQAQTPDHLLGRVNGLWTAQNVTGDALGAALLGGLGSWLLPARAALVFGLAAIVVGLVLALTMR…
aesc2336|251722_14_peg_4780	538	Enterobactin synthase subunit E (EntE)	MSIAFSPWPAELCAHYRAQGYWLDRPMTDILARQVQLCPNAPAIICGERTLSYAGLDLQSDNLAAYLHACGLRAHDTALVQLPNVAEFHVTFFALLKLGVAPVNALFSHQRHELLAYARQIQPKVLIASQRHALFANDDFLSELKDLAPCLSTVVLDGLDLQHHLQTPANEFTPTPSEGGQVAFFQLSGGSTGTPKLIPRTHNDYYYSLRRSVELCGLTPATRFLCALPAGHNYTMSSPGALGVFIAGGCVVMASDPEPLSCFTLIERHSVNWVPLVPPAVALWLRAAPAHRQRLISLNVLQVGGANFSEALARRVPEELGCALQQVFGMAEGLVNYTRLDDDTDRVFTTQGCPMSPDDEVRVLDEEGRAVHTGEPGLLATRGPYTFRGYYQAPEQNAQ…
aesc2336|251722_14_peg_4787	1321	Enterobactin synthase subunit F (EntF)	MNLSNHESLPVMAHSLHEMPLVAAQSGIWMADQLSPHHNAYAVAHYVELAGELDSDLLLLAIEAVLAEIDTLHMQVAERYGEPVQWFDFSRVPARPTCADLRGEANPAAAALAWMRDDLQGDLRVASGGLDCINRLMQVGAERWFWYQRYHHLAVDGYSFAAITRRIAEHYNALRRGELLAPTPFTPFSKVVEEYQAYSQSAVCERDARFWLDRGKQLPPPTTLSSTPLGGQAASSRVLRHTLRLDTQAFDRLMAAQAPTTSRADIALALVSLWLSRLSGLADFTVGFIFMRRMGSAAASTSGAVINVLPMQVQVAPQATMAELAHGITAELKRLRKHQRYNAEQIQRDLGRIGDAEPLYGAVLNLKLFDFELDLDGIAGVTHTLASGPVRDMEIALRF…
aesc2336|251722_14_peg_4789	412	Enterobactin/ferric enterobactin esterase	MDKLLARKDLGSESWWQALAGQGTPLVGPAQAGEHAVTFVWRDPRGIAATSPTRSVWLNITGLTDHHRQCAPQSLARIDGTDVWLWQTRIDADWRGSYSFMPSDEGLDFDAIDADGNINLTALRPWWRSMFAGAQHDPLNPTRPWTGGRGLGVSGLHMPQALAHPAWLAVDRGDNLPVTLQQCQWHSTRLNNSRRVWLLSTGRDQDANRPLAVLLDGAFWACSQPLATPLQALTDAGELPGAVYLFVDSIDSAHRGAELACNPEFWLALQQELLPQAMNWQAYSTDPATTVVAGQSFGGLASLYAGLHWPERFGCVLAQSGSFWWPSDDAALQLPQRMDGGLGRGQELKLFIEAGLREPVIHRANERMVQALRVAGLNPQYRVFNGGHDALCWRQGLLD…
aesc2336|251722_14_peg_129	320	Fatty acid desaturase	MPKPESRTGSNLALKAFTPAAELYVLKPWISLLALLADWGLIALAFTCAALWPHPATYLFAALLIARSQLALAVIMHESAHGVLLPRQKPNDVIGQLAAAGPLFISMQTYRAGHLKHHLHPMQHDDPVVAVFGLRDYPQPRGKLATRLLADLCGVGYFISAFRFARGDYRAIMPKVDKSPRQAAWEVFSMLISNGLLFSVLAWSGHPLLYPGLWLLPAVTLLPLMGRIRAIMEHAGLPACDDQSQNARSIVRPNWQTFVFGPHAIHYHIEHHLYVRMPFYHLRQAHQQLTARQLLPGENLYGGYGGVLRDVSFPDARKHL
aesc2336|251722_14_peg_4784	328	Ferric enterobactin transport system permease protein FepD	MRTSRHLTITALALLAAILSSLQIGAHLAPLSQVMDALTGACTSIDCVTITDARVPRTLAGLLAGAALGVAGALMQTLTRNPLADPGILGINAGASFALVVGMAWLGVNSPDQYVVCAVVGALVANLLVTLSGFTGGGHVSPMRLTLMGVALTAVLEGIGSGISLLNPLVFDQVRYWQAGSLDVRNLELIKVAAIPIGLGVVLALSLSRNLDSLGMGLDMAAALGTRVLRTQLLGLLAITLLCGAATAIVGPIAFVGLMMPHLARRLAGPEHARQLPFTLLLTPTLLLLADTLGRVIATNELRVSVMTAFVGAPVLIWLARRRRLGAS
aesc2336|251722_14_peg_4782	343	Ferric enterobactin-binding periplasmic protein FepB	MLNQRTRPSLRSGLFLLVTCLPSFAGTVYADAAWPRTVSGEQGSVILDRAPTRIVSTSVTLTGALLAIDAPVVGSGATTPNNRVADDQGFLRQWGAIAKARNVQRIYIGEANAEAVAGQAPELILISATGGDSALALYEQLSSIAPSLVINYDDKSWQQLEALLGQATGHEAQADRLIEAFAKRQAQLRNNLVLPPQPVSAFVYNPAARQANIWTSASPQGQLLEQLGFTLAAPLPALANSQSMGKRKDIIQAGGERMAEALTGQTFLMFSAEPAETQALLSNTLLAHLPAIHHQRVYALGADTFRLDYYSANHLLDRLQAQFGKDVTATQPRAGTAEASASN
aesc2336|251722_14_peg_4792	362	FldA-like protein	MGQTRIPCLLMRGGTSKRAYFLAGDLPEQLELRDRVLLAVMGSPDERQIDGIGGGDSLTSKVAIIKTSARPEADVDYLFAQVLVEEPRVDYGQNCGNILAGVGPFAIERGLVEVTADVTPVRIFMENTGQVAIAHVPTPNGVVSYSGETRIDGVPGHAAPLIVEFEDVAGSSCGALLPTGNVVDVFDGVEVTCIDNGMPVVLIRAEDLGRSGYESPEQLEADSELKARLESIRLEAGPRMDLGDVTLRNVPKMCLVAPARAGGALSTRSFIPHRCHTSIGVFGAVSVAAACLIKGSVAAGLACVGDGDVKRLSVEHPTGEFTVELRLQDGQLTGCGLVRTARLLFDGVVCIPATLWSGSLVR
aesc2336|251722_14_peg_4794	244	GlcNAc-PI de-N-acetylase	MIESSKNALVVSAHSADFVWRAGGAIALHAQQGYNVHIVCLSFGERGESAKLWRKGEMSEDKVKAARHEEAQAAADILGASVEFFDIGDYPMRADKETLFRLADVFRRVQPEFVLSHSLKDPYNYDHPLAMNLTQEARIIAQAEGYNPGEKIIGAPPVYSFEPHQPEQCEWRPDVLLDITDVWDKKYAAIQCMAGQEHLWEYYTRVALQRGVQAKRNVGITSTRNIVYGEGYQSIFPRVTENLA
aesc2336|251722_14_peg_4777	246	Glycosyltransferase	MSTHNAFPEPHPDFSIALVNYKTLPITRICLDLLHDYAKQHGVPVWVVDNDSADDSTQYLRTLDWINLIERTSLAREPGHIAHGKALDLILKSVETPYLFLLHTDTFVFDTNVFSMMMSHSTAHPRTAAVGCVEQINRGFIRTIWRFSTRLLKFHYRTLMRHIGLPSKTPKPYRETYLKSFCTLWDCNIMKKHNLHFMMDNRVPGYSLKYKVIKLGYAITFLSARALFGYLDPIQAGTVAAAGTYG
aesc2336|251722_14_peg_124	353	Glycosyltransferases involved in cell wall biogenesis	MSLPPRGDGTGHRIAGIAATTALVLETNNLRGGSDAVQALSSLKRLVARYAQQSVSPLSLAQWVITHDGLDLQARQALCELAGRTLDFVEIDALTGYYDAKNAGFDYVDQTRCQYVVFADADCLPCADWLEQLLVPFDQADAPVAVAGRTSYAPSIAGSALTAIDFMYFPSPLRSGATRNFYANNVAFRCDAFERHRYEPLDGVYRAHCQVMGLRMQAEGVAVVYAPHAHTEHRLPDSRGEVLILRWLRGGESVDLTPYLVHAYMPGWLQWLGRSGPIGPLCVMVVRLGYSLRALNHQHLPPLHGLRRLTAMTFVVGLSLLDTAGAVIRGCGLSFGRASARHSEALSYHRNLD
aesc2336|251722_14_peg_840	142	GntR family transcriptional regulator	MSNSRTQKLHAQHVLETIALGIAQPVALPRATIEEALREAITDGRLEPGERLAQQAIANAFQVSRMPVREALRSLETQGYIAAQYHKGYLVTNGNEPPQHGHLPGLLRRVAESHKKLGDLESKVAFENEILRVLGRLRPTPS
aesc2336|251722_14_peg_968	404	Integrase	MARIKLTKSTVEAANPQAQAVELRDTLVPGFLCKITPAGRKVFMLQYRTNAGERRKPTLGLFGELTVEQARSLAQEWLAQVRLGGDPSADKAIARSAPTVADLCKKFMEDHSKQRNKPSTQRGYQAVIDRCIVPMLGRMKVQDVKRPDVASAMKKMVHKPAEANRTFSVMRKMFNLAEVWGYRSDGTNPCRHVPMYPNGKATHLISDEEMGKLFRYLAFLETDGLGQDHAILPLAIRLQFEFAGRRSEIVALQWDWVDLENRRVVWPDSKTGCMSKPLSEEGHRLLSTAPRKDGCPYVFPSPNHPGKHMTTGEYYGGWTRILKRAGVTHVGTHGIRHRSATDIANSGIPVKVGMALTAHKTVAMFMRYVHTEDKPVREAAELVASRRQAITGAWRTGPV…
aesc2336|251722_14_peg_4786	265	Iron-enterobactin transporter ATP-binding protein	MTALPAHSRLWAEQLTLGYEDKIVARDLSVHIPDGELTVIIGPNACGKSTLLRTLSRLLQPAAGQVWLDGQAIGRYPTKEVARRLSLLPQSSTAPSDILVRDLVARGRYPHQGLFSRWTSADETAVQSAMAATGVTELSDKAVDTLSGGQRQRVWIAMVLAQQTPLVLMDEPTTWLDITHQIDLLELLRELNRDQGHTLVVVLHDLNHACRYATHLIAMREGKVIASGRPSDIVTPALIEEVYGLACMIIEDPVAGTPMIVPLGR
aesc2336|251722_14_peg_4779	290	Isochorismatase	MAIAKLASYPMPTVASFPANKVDWTLEPSRAVLLIHDMQEYFLDFYGENSPLVAQLVSNIVALRDWCHAQGIPVVYTAQPSQQNPQDRALLNDMWGPGLTAASPQVQQVVTPLSPQPQDTVLVKWRYSAFIRSPLEQMIKEGGRDQLIICGVYAHIGCMVSATDAFMRDIQPFFVADALADFSEEEHHMALRYVATRSGYVMGYQSIIGQQKPVLDRAWLLAQLKPFLDADDGEPEANDNLMDFGLDSVQVMTLIGNWQRDGLDVTFAQMASQPTLAGWLKVLSTRLQTA
aesc2336|251722_14_peg_4781	396	Isochorismate synthase EntC	MAIQHPGNERYRTENAHQEAHFLFRSGSRSLRGQGIFSRISRAAGSGGVTSSAFLAEVGAALARARESGIDNPIVMGAIPFDTTQPSCLYIPRECAWVQEQGEAASKGSGVRPHVLAQRSIPDKAGFKAAVNQAIANFRSSSIRKAVLSRQLDIQLTQPVDVEQVLANLAAQNPKGYHFRIPMDDGAELIGVSPELLVRKTGDKVFTHPLAGSAKRRADAVEDREAGEALLASQKDQYEHSLVIDDIRRVLEPVCSRLEVPSAPSLLSTAAMWHLSTALEGQLRDPQTSVLQLACQIHPTPAVCGVPTQLARKLIDLVEPIDRGLFSGMVGWCDSQGNGEWVVTIRCGAVQHDRICLFAGAGIVEASCPDSEWKETQAKLGTMLAACGLDAQVGCA
aesc2336|251722_14_peg_4795	412	LysR family transcriptional regulator	MDPSEPPNLMHVRAFVRVADHGSVSRASVALYRAQSVVTRAISELEARLNVPLFERHANGMRLTDFGVRLLPRARRVLAELETVPKLLGCGDKQAVEPLYLFQARRLQVFVKLCETHHMQTVASLMGLSQPAVSSTLKVLESGCAQTLFERTPRGLQPTRASHEILFPIRRALNELRHIETDITAIRGTLQGVVHVGALPLGRTRILPEAIVRLMTEHPSIQVITNESPFDLLAMELRAGDVDFIFGALRSTAYASDLAGESLLTEEMVVLARRDHPLYAKTALLDELSNARWVLPRAGSPARQMLDDCFRGFGIATPRPVVESGDMAIIRGLLLRSDMLAAVSAHQLEQEIDSGELCILPLVLKKTTRAIGLTCRNGCLHSPVAQALMNMVRRVILEQ…
aesc2336|251722_14_peg_4945	303	LysR family transcriptional regulator	MTMTPLDGSVSLDVNNLFRKPKVCFDWEDLHYFVMFSAIRSLSGAARVLGVEHATVSRRIASLEKSLNVKLVDRRKRLYELTDEGRRLAAIGRQIEAQTQAIGRLAVAAQVAQGVEVTISAPPSVAVEKLVPQLGAFRAMHPGIALRLLGDHQYSSLSSCQSDLCIRFSRPVESGIVARRIGTASFSFYCARFYLEERHPEHYEFIAYDNELMSDSQNGWLRNIVGERPFVLEAKTVELQIRAAETGVGIALLPSFAVEANSRLCRVELSAPLEVDVWLGVHEDLRAVASIQAAMNYVESCYR
aesc2336|251722_14_peg_1376	42	Membrane protein	MSDMPLLSGWRYRAVLLSVVFSALGYLGFSLWGGWCCLRVIC
aesc2336|251722_14_peg_5419	177	Muconate cycloisomerase catB	MSAITIERFETLIVDLPTIRPHKLAMHTLHGQTLVILRIRCSDGIIGIGEATTIGGLAYAGESPESIKVNLDKWFAPLLVGQDATNLNALMQRVDRAVRGNTFARSAVETALLDAQGKRLGLPVAELLGGRVRDGVEVAWTLASGDTGRDIEEAEHMLEMRRHRHFKLKIGAGEPAP
aesc2336|251722_14_peg_981	512	PAS/PAC sensor hybrid histidine kinase	MDALPTHLLQLALQSADLGVWMLDLERDQEVLRSLRHDQIFGYETLQPQWGLEIALTHIVEEDRHILTDAFERARTVGSLSCEFRVRWPDGSIHWVSPLGRTEFSEGGIPLRVSGVVADITVRKQMEAESLQRSKMAAIGELTAGIAHDFNNILQGLGVSFELISNLARSGRFSAVPERARRGQELVQRAAMITHRLLAFSRRSPLTPCALDLASRLPDIVSLLRPTAEHHVNVTVWVSPNLPAIHVDSAQFEAAILNLLVNARDASPRGGNIEVTAQQAQDMTLAVDDDKTYQSFALIEVMDQGSGIPLEQLDQVFEPFFTTKPIGAGTGLGLSQVYGFANQSGGKVDLDSVLGVGTRVRMWLPFESSDSSTDAVVETLSPSLEQSSVIDKPTGRILL…
aesc2336|251722_14_peg_128	201	Phosphoesterase	MQRRQPDFRQALIALLGLLLGLGVFICLERAVIPRYNWVTPLDELIPFTAHSWWVYVIFFPFVLLAAGYASAERFKAFRTATGIAFGVALLCFWLFPEFIPRPDTGLIDNAFLQQRLSRLWQLDLASNGCPSLHVAVTCLACRALWGQPYRALIGITGLLICLSTLTLKQHTLIDVAGGVMLALACALATRPQGNNARAQA
aesc2336|251722_14_peg_265	476	Pilus assembly protein PilQ	MSGAVRIEPEIEADPLAHQVTRPTALVQPITIAMQSDVVGTVLTAEGQRLGDITSELRQLVALLAPATMAEEAELLVSSQHMHDPYVMAFMDRLDRAGVPFQIISSTLSEIKSLYQNAGKAFAGSVDSTQRQQEVIRIIGAAHARRASDVHFIVGHEITYIKFREDGLLREYGQIQSAVGNELCSSLFNSMCDVKSEGYYQPELKQDARIARTFLDQLGLSGARVATRPLVDGPLMVLRLIYDDQEKQSVDDLGFLPQQNLLFKRLRSLPYGVIILTGPTGSGKSKSLQVQINLLAEECKGTKHILTVEDPPEYPMRANQSPLASNETWGESITNSVRLDPDILMYGEIRDLESAQGALRGGMTGHLVLTTLHTNNAVAAIPRLIDMGADTSLVTDPTL…
aesc2336|251722_14_peg_264	159	Pilus assembly protein PilX	MCINTRASILLTFLLSCVAAGNMAVAADPSPTDISRINIGELSQVQSETLLFKAQAARARAKEDIVNGGKTSTSAPVQVTQTAYTMPAPVSNTAPQLPVVKTVFRTNNALYATLLYGSGFEVDASVGNAELPGGFKVISVSLDSVVLGHDGRRYPLGRR
aesc2336|251722_14_peg_1714	276	Pilus biosynthesis protein	MDGGKTLAQACLYWVPYQEHAVISAGEKSGNLIQAFSDCVRIIEARQKVMSLVLSTALYPIFVWSLMAYLLNVVATRVVPAMSRSSNPEAWSGAPMVLNMIATFVTNWGLLTLCLVVVLVVTSVVTLPYFRGPWRTRLEILPPWSIYKALHGSTFLLNIAVMLRANIDPLGALDTLKRGANPWLRERLEAAHYGVRMGKNFGEALDLSGHEFPGHEAIQFLIVLSTTQSFSAAVHRYSLRWLEISLKQVERYAKTLSLVSMVLIGLLMMLVMVGAY
aesc2336|251722_14_peg_263	404	Pilus biosynthesis protein PilO	MKEARQFGRAQQMDIVAIRHTESVIQAGFVSQNDGAVKGMYSLAASLAGQLGASWLAAWRIEDADDRYALVAVYRGAVIPGADLVGSSEEIKKKVAQQLSRSMSFDKIFLPPEFAGGGEQFDPDTLLQPSNLKREYKLTPLAFGLSRQELLKAAVIGSLVVAGLIGWQQWNEHKLQLARQAQEAAEAARQAELDALNQRTNSPVVIEALVHPWVKQPSVPVFLEGCNGAIDQLLPAIEGWLFVSAKCDGTLMSANYNRTGNSTTMAFSAATAGYFADTPAFYDEGNMAAVKLTFELPLAGDDVLNPATQALDSITSWLQAQDLQPKITEVPVTVFQPPALPGQPAPPPPPPPDYRHFEIRYTSLLPPAIVLQGVQSTGMRLREIKTDFQDGKLTWNVIG…
aesc2336|251722_14_peg_4797	420	Protocatechuate-dioxygenase subunit alpha	MARIIGGLAVSHTPTIGFAVDHDKQNDAAWAPIFEGFEPIKIWLEEQKPDVLFYIFNDHVTSFFFDHYGAFSLGVDEHYEVADEGGNPRELPGVGGHAALSRHIGESLMADEFDMSFFRDKPLDHGFFSPMSALLPCDPEWPVQIVPLQVGVLQFPVPSALRCYKLGLALRRAIESYPEDLKVAIVATGGVSHQVHGERCGFNNPQWDTQFIDLLVNDPVRLTEMTLAEFATLGGLEGSEVITWLIMRGALSATVKNLHQDYYLPSMTGIATLLLENQDQPVPAEVNARHLQHIGHQLAGIDKLEGTYPFTLARSAKGYRLNKFLHRMIEPEWRQRFLDAPEALFDEGKLSDEERDLLRRRDWRGLIHYGAIFFVLEKLAAVLGVPNLHVYAAMRGESL…
aesc2336|251722_14_peg_1116	831	Putative type III secretion system effector protein	MDEFLDHHAKGPQLTLEANTSAGTVHTGKTDFDQVRGVRTEQASLGKALGDEWKSNLHSRQLVFAMSKLINTHRAERQRPRQATTAAESTSRSSVAEEGLNALNGSAALAEDIQRVLEDAPQDWPFRGACEGILRGAEDLRAALGETRAPAENDYDHDEHGHDHGGGAIVVDVDEAIHGLYAAISYLAQAMKGGGQEVAKQFSEEAQVLAHSPLEWVKDQGVPHGVADFAMGVSVGGALLPFSLLAMKAGVEEIHGARHEHKRLGKLKGQLLERLDRLKPAPSGGAIEGLEGVQRLQVEQQLEELAFSKQQNTDGGMVGVFSLSSGAAIAAKVGLETGAKSAFIATSGAAGPSAATAAAGIAGTFALGPLAAGSAMGLGAYMVHKSAAKAKAFKAEKQD…
aesc2336|251722_14_peg_581	310	Scaffold protein	MPRSLVSFWKRVATSGPTVDGRVITPQELRDIAETYSTTTYTATIWSEHDRWPGSYGTVFAVRLIEDVEGLAPGQVALEAQLKPNQKLLWLNDQGEKLFTSIEIMPDFAGTGRAYLTGLAVTDEPASLGTQELYFSRNPGNPGKRVHYAAAVPLGTIGEDEPQGEVAKLFSMFTGLFKRFGIEEVPAETTPQTPTESKPPMDEATAKALQALIEQQLIVAAGIQSLIDSFAEAPPAPDQAPIDDVQTAVDDIVATAEGEKQLSREGSANAAVLAGLAKLEARFSALLDKPEGRHLSRTTGAADPKPKRVL
aesc2336|251722_14_peg_437	320	T3SS effector AvrB4-1	MGCISSKPQVMSPSRHYSSPDAEPATARTSHRRSARYGELSGPPAQTGLTYYQQSLIGVARWPDPQYNQDHLPHQMEYGRSFFDASRHAGAGIASGQVQAFSQLWALAQRWRSEAAGGDYETFGEESERYPTYNHNPTTPLANQYAYILDRYRNREDGEFSEDVEGVPTHEFPLRDEINGKPITLSTVVVSADPDANRYDSRYSAIRHLEAGEPFYIRHTFSADVPEVLAHVEELYNQALDASVSDSQALSILGEIHWWVANAMPDHRGSAAKTEFSVRAIAMARGMELPPMRHGIVADLEAMTTSREAFVRHYNNFFDR
aesc2336|251722_14_peg_579	263	Terminase	MLLREFIPSSGLSVADMSRAALDFMVFGEAYFYRVPNLIGQTLELRHLPAINMRVKVDGGFIQLEQSGKETEFDADEIEHVLNYDVEQNIYGVPEYLGGLQALLLNEAATLFRRRYYSNGAHAGYIFYTNDPNLTEEDEEELRAQITASKGVGNFRSMFVNIPGGSEKAIQIIPVGDFQAKDELEKVKNITRNDVIAAWRMNPALAGIIPENNGGFGDIEKIDRVYTSNEIRPICQLFDQANATLREDRRFSWQLVPVTPATA
aesc2336|251722_14_peg_580	684	Terminase	MYYSTEVKEAAKRLFLRRHKAKEIQAQLNLPNIRIVYHWIRVGGWEDMLTDEEPLTAVSRRITLLLEKSDSLTKGELDELDRLTTVRERLVKQCVKPVVAPVRDDQDDDGHRRDDQRGKRQERGKRDGKKREKKVKNDVSELREVDFLDKFISKMYGYQKELFAAKQNPLTARIRNILKSRQVGLTYYFAGEAFMDAVLTGDNQVFLSASRAQSEIFRSYIIAFAQSWFGLELTGNPIVLSKDGKPWAELRFLSTNSSTAQGHHGHVYVDEYFWIRDFEKLNTVASAMATHKKWRKTYFSTPSAVSHQAYPFWQGEKFRNSKRKAAKDPWPSDKQISAGALCPDGQWRKVITILDAIAGGCDLFDLEQLQLEYDEDKFQQLFMCKFIDSSQSAFSLADL…
aesc2336|251722_14_peg_1699	178	Terminase small subunit	MTAKATLDREAIERAYRTGLLSAREIGIVHGVSHTAINKRAKSFNWSRHLKVKVQARADALVSKAEVSRLVSKETVIIEKLEVESAATALAYIKLSQRRNIGRCLDLANTLLEELSSSTDMRGDIADLIKQLKEQADDSSDALELASRMSSFPRRIKAMKELSEIMKTLIALQRGIRH
aesc2336|251722_14_peg_1090	543	Thiamine biosynthesis protein	MHMGASVPDLVAALETRGFKHLGRDARRWLSFEGPLNTSAGQLACDLSVDPNFFELPIVKLKEIPASLRPIAPHIGGTGGICYLAANTVVIDIFDPLGQTLRCLEEAEHVLDSVLKNEMVEDLAEEFLVHWFSRYCYVDGADFQPGAVPAFCLISRQGTRIPVVTEDLVRASKRLDTIGAVTDREQIPAFVVNTTAIPRPLLGHWPPEIVADLLSWQRALDARCAKKIQQRLTEAYQQSKKDAVIFIQSPQMSYGFHVHFDDSVLPEAKRRDARGTERLYSFRITRLAAVRIDASYIAQRNTPGQKMLAGKNIVIVGCGTIGGYLADLLVKAGAGLRGGQLTLVDFEMLLPQNIGRHRLGLPYAFFSKAEGMKIMLESESPGVEVRALSVDARHAHIGK…
aesc2336|251722_14_peg_4790	725	TonB-dependent siderophore receptor	MNRNKRCAALRRTQGLVLISLLAPFPLSALAETVAQTPASEPLELDTLTIEGNSLYAMPPSEQTGGYTVQGATVGTKTPAPIKDIPQSISTYTNEYIKDRKFVHLDDLAKYTAGLRVLTNDSGRSSIYSRGYEYSEYNIDGLPAPMTSIFGTVPSLAAYDRVEVMRGPSGLFSSTSELGGIVNMVRKRPTADFQGSVEASYGTFDTNHEQVDVSGPLDAQGRVRGRFIASRDDTSGEVDYNASTSETYYGALDIDLGDATQLSFGLNHEVKNITPNNGYPTDTSGNLLNFSHSKFLGADWNYFDGKTTDFTAELTHHFDNGGDGRIAMRSSQRDTDYLYAFTRAGVSSTGTTTEQATGRSFTEDAFSMDASYSQPFEAMGNVSEFVVGTDYKNYHNYYK…
aesc2336|251722_14_peg_1715	50	Type II secretion system protein E, partial	MGGITKVAHTLIKINAGLIDPRMAEAVVGPLDFDTYMLDAESTEAEAYAQ
aesc2336|251722_14_peg_970	106	XRE family transcriptional regulator	MKRSDHPQGTDNVLRDLGFDDAEELSAKAALALKLNELIDHRGLSQTETAAITGMTQPKVSQVRRYKLQNISLERLMQALVSLDQRVEIVVQPARRAHSACITVAA
aesc2336|251722_14_peg_1616	341	HYP	MKNKLHFDVREGAGRFVYSGEQFDHLVDEFDELLEIRQSGEIDDKRYLAAIRQLVAREPDFIDGYAHQAFALYDQGKPKKALEAALAGLTVANRLIPEGVNGHIEWTHLENRPFLRALQSAVLAYVRLRRHKDVVKLIDKMLAYNPNDNQGVRYLLGSEALRAGDKVRAQEVFNDYANDYPPYYYELALTHIISGEWISAATALRQGFCANGYIAETLCGNLLPQPLAIWHGCNFAEPDLADDYIKMYGDLWLRHADGLAFVHWLFNHSRVMVERAAVIECGEKLLWEQDVDARQRILNQRHTLLDSIDNRLSSEIIGKRKNRQGSEDYPWVLMQERVTLC
aesc2336|251722_14_peg_379	66	HYP	MPVPVTPEQARAALDRKGMSIAEFSRTHELNKNLVSDLLNGRIKGRRGEAHRAAVLLGIKDGVITE
aesc2336|251722_14_peg_1206	336	HYP	MRFRVCTSFVLLALSPLTFADSVWLKNGDHFTGTIKLLDSKKLSVETDYGGSLSIDWEKVKTLQIEKPSTVLHSNSESGFIGQSIKPSDDGKVSIQTAHGEEFFTLADIKRIVPIKALVGDFSWKGNVDLSLDNTQSSSADTEDYNIDFKVQARHGMWRHNATGSYSRYESDDSVSTNNYSLEYALDRFLSEKLFWQGRVEYKRDWVEVLASQRTTGSGPGYQFWDDELGAFSLTGLINHNRFDFSDGGTETFVSANLKWDYSRNLYGQKIQLFTSGEIGRPFGGVADFTLDGELGVRYKLTDWASLNIKASKASINDAPSDANQTQYTVGVGVKW
aesc2336|251722_14_peg_578	42	HYP	MFSHTLRPSAQQLDVLLFDRLRDLTPDKQKELFEQLGRQAVA
aesc2336|251722_14_peg_377	121	HYP	MNNSPAVKDFQDVLKAAAVQFLQRHHAEHLTYDYHLRERATLFLTSGFNVVDHTASRIVDLAVSDITAICDRQQIDTAGSTSTHAVIVDPETGTAWAIPVSLIFERIVGSIDCTRYRVANT
aesc2336|251722_14_peg_378	66	HYP	MYALSIQAAAKRGCVDQEIAKALADGCISEAEAEHILNAHNLHMAARHSEVLAAIDLYRAKSGTPQ
aesc2336|251722_14_peg_372	52	HYP	MVGTALIGYLVQKTPDTRGRLESLASQAQIQGDLTASDEHVLTQILATPLPQ
aesc2336|251722_14_peg_1310	298	HYP	MQASLQEDQILFSPDEAQRLFGEAGVLFQGQIKKDFQQLIAFNRAITDERRGYLQEEFAEIEGELKRVNAELNVLGKKRSEMLSFLSGTDVFTKYKQLSDEMVTLRADITSLEHQKGHLHRLQELRTEIRSLAEERDHLQARIEADVDKQNSDQASLFSTIRVFFSEIVEEVIDRKALLSVAINQIGHLDFKAEILDGSGNATSADLGHTYRKLLCVAFDMAVVRAHLDEKFPRFVYHDGVLESLDDRKKENLLTVVRRYADLGLQPVITLIDSDLPVRAEDDVPVFTAGEIVATLHD
aesc2336|251722_14_peg_371	70	HYP	MNSPTSNVLTFEDLQRITGYQRRSDVERSLITQGIRMFRGRTGPWTTLDLIHHAAGMEPVTSERYGTNIL
aesc2336|251722_14_peg_127	366	HYP	MSTRILYLATADARGHLMRAQLLVHALRKAGAEVDVMTTSEQGQRFLQRFGIEAGVLSLHYAVQFDSEQNMLRKATNRNVAHYLFRPSRMLRDIGQLQRRLRDVDLVINDSFHPALLYMGMLPGWRRKVVHVYGASLKVALINNFAGMWPRPFARLFGWIVDRQINAARACIEHDFAYAVDDADAPKVFRLPTPVALVAVTPDRIGDGAAVYLNPHFTEPALADALSAGLSAAGLSKHLIGEGYAGHDGWLAIDPDWASRAAQAQLIVSAPGMAALSIALVYERPIILVVSDQPEQATNAARAAQLQLQLLHRVVTWRGDAAEFQHQVADAARQLCAVSTPDPSGAAGQARAQARIDAWTSRLLNL
aesc2336|251722_14_peg_1319	57	HYP	MNEDLAKAGAYSATQKKRITTLAAIRNSAAHGKPEDFTKDEVKGMIEDVERFLAAHF
aesc2336|251722_14_peg_1093	232	HYP	MNLYINSDTSLIRASLPMRAGLLTLRDATEQDADAFVEYWTDSPASYLEVLGVDTTRLGDAQQIRERFLRNMPSSEPLGQSTVIYSLYLNDMLIGYSNINRYDAQENYAHLHTYRKALRQAVGQGPKAQTTGGGVGACLIGLCIAHYLEKFDLERLVIQTRTRNKLINRALDLYLPASQTCYFEKPDGLSAPGEFHVRFAYKGQHHFYQERAQVLATQKDATETKHSHQRSV
aesc2336|251722_14_peg_969	119	HYP	MAQKRKLLYWEGSSKKDFKEFPIDVQKDMGVALFIVQLGSTPPSAKLWKGLGSGVYELVEDHRSDTFRAVYTVTMGDAVHVIHAFQKKSKSGIATPQPDVELIEKRLKAILARHKTSGR
aesc2336|251722_14_peg_375	288	HYP	MLLEADRNTDAENAKSFEWDEFKDYxGGGLLRTRGVKNNSNDTYEPPFRASIVIAQNAGVSGHEAILSRITKLYFAKPIITEESRAAADALVQTEVGDVSHFMVKAMKAEHKVMTLFAEVYPKYRAELWASKKLTSDRIIRNHSMLLALLDCLQLVLTVPEPMMRQTRQYIRGMASDRQAAITTDPQELNDFWQVFDYLESLPGSPLVNHSKNPGVIAINLNQFAEVAHEHRQRIPDLATLRRMLKDGRTHRMIDASKPTESIIRANLQARTPMSPIPQSVRCWHFKT
aesc2336|251722_14_peg_1098	644	HYP	MKKPRWYLPLSENLSAALSSGISLDVVRLSRYEVAAILYVLQLPKLPVRSPLEMERVFANLLTHHSDKLRSALAGAYSQVGFEAGLLQASAFEIGLMDKESVARRQYIHPQGTWNFDYAKQHTASLGAIKHEHVRASGLVVKLSDHQLRLVQNIRANMEDSIDAQAHAGTGKSFVLNEILALMPERRILFLADVEAKLKPIRARFSEDHVWAVTFRWMATRLLSGGNKALEKRLEAISRLPLSYSALAEKAGISSIGNRNAARVAALCWSVIAKFCFSNDVRITISHIPYDQVRWLSTSEQEIVAAAAGKLWFKMSSFEDEGDPLPVRGYHRVKQLALSKLNLPESIDTVIVDEGHDLSGPMVDILDRSPQTVITLGDQFQNLQGRYIPHNARIRHREM…
aesc2336|251722_14_peg_3648	37	HYP	MRLSRHQQVSWPLTVKAVKKQEKNLDAYRHRTAEPQA
aesc2336|251722_14_peg_626	64	HYP	MRFNSNRRGFHPDLGTTMDDSQRHGSFLDMSDGRVSCFICGMEVSGEWIQGVSGATALPILTSG
aesc2336|251722_14_peg_259	327	HYP	MNKEFTFSINSISFDEHYTPSDNTRITTNFANLARGASREENLRNTLKMIDNRFNALAHWDNPTGDRYTVKLDIISAEMNIDAQSRDHVIPLIEVLKTTIVDQKTGERINGIVGNNFSSYVRDYDFSVRLLEHNKNQSEFSTPEDFGDLHGKLFKSFVNSSAYKEHFDKPPVICLSVSSTRTYHRTENQHPVLGFEYEQDAYSLTDEYFKKMGLQVRYFMPPNSAAPLAFYFSGDLLGDYTNLELIGTTSTMDTFQKIYRPEIYNANSAAGKSYQPSLQNQDFSLTRIVYDREERSRLAAEQGKFAEEQFIKPYQAVLEQWSLSCAL
aesc2336|251722_14_peg_4775	48	HYP	MQFDALRSDEDILHERFFKHSMQLKFRAALVMMNLDMAIPASTLAATA
aesc2336|251722_14_peg_369	81	HYP	MIMRQGIQEEALRVMIEGGAVRDVLVSRHDEKWTLAVRLGGAGSRWLPVRSRREALRTWASLTAIGRFAESAGIRAFQVEV
aesc2336|251722_14_peg_4791	69	HYP	MSASQGSTTFISVHNHFLYRINKCLSRAQTHPSSDYRFLRPLYRCPHLAAENIDTFFTGERMPFRLLQA
aesc2336|251722_14_peg_5005	37	HYP	MTLRETLIYSKTQLLPPDKSRPPERCRDEKSNKSAPP
aesc2336|251722_14_peg_3340	37	HYP	MLQGTDDRQHLIALASFLDGRQNAPQLVSDHLRTQVL
aesc2336|251722_14_peg_5275	54	HYP	MASKGFITAITQFFFDSFVCTCGFYKLLREELYEIALNGALIILLTIEKPDFVL
aesc2336|251722_14_peg_971	326	HYP	MKFAYEDLSDDQFEVLIVLLCQRLLGIAVQGFAKGPDGGRDAKFVGTAELHPSKAAPWVGTVIVQAKHTNGYNRSFSELDFHSASSSNTVVGKEVPRIKKLCEAKQLDHYMLFANRRLTGNSETEIRDQIAAECGVPASSIYLCGLEQLELWLKRFPEVALEANLDAVDSPLIVSPDDLAEVVQALARQKDGLTALLDDPPTVRVTYEEKNALNNMTAAYAKEQRRKYLKETAQIRTFLAAPENIELLRMYESVVDEFQLKILAKRKDYQTFDEVMEYLVDLLFSRDPVLRQHAHKRLTRAILFYMYWNCDIGEVDDAAANQALPS
aesc2336|251722_14_peg_374	48	HYP	MHYRVAVFSSFKSGNHHADRVDSRIERELTHYLNLHGVLSSFEMPATH
aesc2336|251722_14_peg_126	247	HYP	MSAIEHSASESDFSCLATPEVRGLGALQAHMVDRIKRAALKRLHRSPRGERMLLRMYLAGEDATERALLDELMPQSPPWLERQVEQHLADERRHVVLFTEALHAMGDEGSKRLAPDWLSRHKIRRWQHLARRHSANFEQGLLVPAYATGLCAEQMAQRVLGRHCAVIGTAHSFYPLLSKVLADEIAHVRLCENTLRRIVAPHEWVHLARLLKDIRTVESGFGVTSAVAMYVAGWVFGGLRKAGGSAR
aesc2336|251722_14_peg_980	75	HYP	MDNLSASWAYPPCCWAVKHWSFFDQCLSRQRRESIGGIFNTVLTCLCIWLASACSVAAKVLAMGEKHCLLALIAN
aesc2336|251722_14_peg_567	39	HYP	MQRLLRETLIYSKTQLLPPDKSRPPERCRDEKSNKSAAP
aesc2336|251722_14_peg_125	330	HYP	MKSLSITSLGCYMICLALLGLSTQAQAAPSDFKGRGVFHFASVSGCATNLSNADDNCNRIALDVADAHASVDPQTHTIVFTADAGHDSKTVIGDVLLHGSGLADDGQRVPLSLHVLLRRSGKEWSPDTYVHAPVRGKFREIKLDPYQISVREGTGERVLFTAEQARNVLAQPSLAARVASYFIEVHPSDVKTPDANDITIALGVGKVSKSLLRASFTSDQQGTVELGSLLETGTWNVKVQALSGQIPVWVVQRQLFVFGLEDSPLLADVRKRGFKKLDTLEMGAVSGKGYLRYNGAEERFPTAAASGSAFLRDSFIGLILAWHRSPQPVQ
aesc2336|251722_14_peg_3646	91	HYP	MARPPHPKKEVEEALRHAEGQGWRVEVGGSHAWGRIYCPYNDEECRCGEFCITSIWSTPKNPGNHARALRRVVDNCTTHRKQREADDDAKE

## Sheet: N19
Seq_name	Seq_length	Seq_description	Seq_sequence
aesc2336|251722_14_peg_5513	64	4-oxalocrotonate tautomerase	MVVITVISRPRAAEMKKRFYALIAEGLERNCGIEAEDVMVSIVINSDEDWSFGLGRAQFLTGEL
aesc2336|251722_14_peg_1325	448	AAA ATPase	MQVEAFFIDGMLRIGVDFPFHINKELSEAFQNVDDLYVVERLHTAAYGACCIDPSKERLPMFAEVAYRSVFDRDEVPLSIHLRDSALGIIELAKFHECLPVSIDIQHARPPYGTKPIRLTVTEESLKKVVEKAGDSQISRSCTGWIGDFANYEIQPRIGSFLNISLRKPEPLSADELYERFEEEVINHCQERSEILRMMHSFSDNPFKMLLGHEDAEESEESEENKTLFKRCEALLLLLLNPAEKRRYTKEYKPRFDASTGRHDRQPHVDVKAAQFWVAKRAYGYGWTAERFPHDQSFRHQHGRERPAGERIGKKYQWLALDELLCSLADNNWMSETAYHGSRQYSGPLDIGFHRDIDPTVLLPDEARPAPKLSIPKHEISMRDTSEAELSKWPFEEDP…
aesc2336|251722_14_peg_225	500	ABC transporter substrate-binding protein	MKIARVVTGTLLLLAANASFAESTLRIGIQDDPDVLDPHRSRTYSGRLVYTALCDKLVDVNPDLTYSPQLATAWNWSEDGKTLTMTLREGVTYHDGEPFDAASVKFNLDRARTLPDSLRKSELASVDSVEVIDAKTVAIKLKQADATLVSQLSDRAGMMLAPKAAQGEFASNPVCSGPYKFVQRVQQDRIVLERFDNYWNKQAYHFDKVVFLPIPDTSVRLANLRSGDLDIIERVAPTDVKTVKGDSKLAIYNTPGLGYMQLMFNIGNGEKANSPIGKDKRVRKAFELSIDRDAINQVVFEGLYAPSAQPFPKNSPYYDKDLPIPARDVEKSKALLAQAGVKLPLAVDLKVANNPIAQQVGQIIQAMAEEAGFKVNLIATEYATMLSEQASGNFQIGMS…
aesc2336|251722_14_peg_3644	68	AlpA family transcriptional regulator	MAETTIYEMERRGEFPRRFNLTSRCVVWDLAEVEAWIEERKQAPRGSSSKPDVHLRKTRPVRAGSSEG
aesc2336|251722_14_peg_622	380	Anticodon nuclease	MSRTLTEIAQQLKDANRKVQLIYAFNGTGKTRLSREFKQLIAPAADGGEGDEEVDAPELSRNKIIYYNAFTEDLFYWDNDLVGDAEYRLKIQPNSYTSWLLTLLKDLGQDGNIIHYFQRYANDKLTPHFSADFDEVTFSLERGNEEHSPHIKLSKGEESNFIWSVFYTMLDQAVTILNVAEPGERETGAFDQLEYVFIDDPVSSLDENHLIELAVNLASLIKSSESNLRFIVSTHSPLFYNVLYNELNGKTCYMLERCEDGSYVLTEKHGDSNKSFSYHLHLKQTIEQAIADNKVERFHFTLLRNLYEKTASFLGHPKWSELLPDDKQLYLSRVLNFTSHSTLSNETVAEPTPAEKAMVKLLLDHLQSSHRYWRQEEHNA
aesc2336|251722_14_peg_246	57	Antirepressor	MDKSKVLVEAVKGQPMTTSIDIASHFGKLHKNVIKSIKALECTDELNRPGFLGDSNL
aesc2336|251722_14_peg_5562	145	ATP-dependent DNA ligase	MAKPASEYTRKRNFAITSEPAESTRKGKSSSKAKALGFVIQKHDARNLHYDFRLELDGTLKSWAVPKGPSLDPKQKRLAVHVEDHPLDYADFEGSIPKGQYGGGDVIVWDRGVWQPHGDPQKTYEEGKLKFTCHRHCKNDPLTPT
aesc2336|251722_14_peg_2255	145	Beta-glucosidase	MSMIKQGLGLSLLALGIAQAGSVFAVTPMTGNEVEARVGAMLDNMTQSEKINFSRVDDGRMIPKLDKFNLQGTVAYDSAMGVLVGGKTFGAQYPSPSALAATWSINRAKEFGLAIGYETRIAGGQQMLSPAINCQRQLKSDPLPC
aesc2336|251722_14_peg_5271	81	Cobyrinic acid-diamide synthase	MSHPSAHLRGAKKSLQALADFAISQGWAVHRTHGGHVKFTKGGCLPIFTSFTPSDHRASLNARAQLRRAQTLSHDGERHVE
aesc2336|251722_14_peg_231	160	Dienelactone hydrolase	MYATNDKVFPLPLGEEFFAGYIDHGGRGEFFQAPAFGEDGHTFFEWAPEEIWWGRVADFLGKNRLPSDEIISAPVPDLDPPEGLAISGKASFQKYLNSQVYEKAFATNGAGVWAWSGGHRSQDQAGEKALTRCEKMTLAKKGLPCTIYAVGNTLVHAQRK
aesc2336|251722_14_peg_3977	42	Diguanylate cyclase	MRNSAREETAASLIQRAEKALYQAKRRGRNRVDIAQADDTIY
aesc2336|251722_14_peg_425	692	DNA helicase	MEFRIADTFTTSLARLTGDEQKAAKTTAFDLQVDPSGKGLSLHKLERAKDPHFWSVRVSRDIRVIVHKTAGSLLLCYVDHHDGAYQWAERRKLEVHPTTGAAQLVEIRERVQEVFVHKYVVDNAPAKPNKPKLFAEFGEAKLLAYGVPQEWLIDVMATDEDSLFELANHLPAEAAEALLELATGGTPALPEVAHKGADPFQHPDAQRRFRIMSDTDELARALEYPWDKWTVFLHPAQRQLVDRIYNGAARVSGSAGTGKTVAALHRAVHLASKDEDARVLLSTFSETLANALRGNLYRLIWNTPKLGERIDVAAMDAIGIRLYSAEFGKPALASREEISALLRDAASQVSGLKANAAFLLSEWDDVVDAWQVNEWKSYRDAKRLGRKTRLPEAQRALYW…
aesc2336|251722_14_peg_1621	144	DNA invertase	MTQTLIGYARCSTDKQDLAAQQEALLKLGVAPDRIYTDPGFTGTNRARPGLDQALAAVRNGDTLVVSKLDRLARSVPDARTIGDNLAARGVKLQLGSSIHDPTDPMGKLFFNILATFAEFEADLIRMRTREGMAVARARETLNN
aesc2336|251722_14_peg_428	68	DNA methylase	MTTKKTLMPGKSIEQLTHTEAKRKNIPTVEHQSVMQHHEQAPVKVRYPRGNNEMDNEKAQRNRDLGRR
aesc2336|251722_14_peg_426	834	DNA methylase	MFGDFNGLPEGADRTEFYQHEGHWQNRMILGDSLQVMASLAEREGLRGKVQCIYFDPPYGIKFNSNFQWSTTSRDVKDGNAGHITREPEQVKAFRDTWRDGIHSYLTYLRDRMIVARDLLTESGSIFLQIGDENVHRVRTVLDEIFGEDNFISMIQVQKTGSQASGLLANTVDFVLWYARTKAKVKYRQLYSERTAGHVSSDRYDQIELEHGEERRLKRDELERKVEIPPGRIFQQTSLISSGQASSEQIFKFRDKIYRSGASNHWKTTVNGLGVLAKAGRVVAGASTVRYKRYLNDFSVLPIADRWESLQIGTGLIYVVQTATSVVERCLLMASDPGDLVLDPTCGSGTTAYVAEQWGRRWITVDTSRVALALARARIMGARYPFYLLADSSEGQRKE…
aesc2336|251722_14_peg_5520	1811	DNA segregation ATPase FtsK	MIADRIVGRVGAIILKKRVAEIDSTTIGGSARFRLDRLSSAQLCAVVREVTADPELAPQIDVKIPDTLVLGETMPAGTVIAGNAGLGRNLETDRLVLLTANGDEPGVADTVAWLTALGAKEFKSHGDAWAEAAIRVVGISPTPDDMRIFTAALTALLAVRELDLPLRQAGDYSAAVAKAIQIDGLPIRQALGNALPILGMPRDTSLFASDRTFGHLITPWRKAFEKLASDRAPLLKKLRKNGQLIDRADMAERYEGSESDIPEAVRPIIRAFIQADPGDAAAIRALTELEWERDGVHLIFERPKDRQQGLAVATLEFFDYDKPGVLESRWKDHLEDLKTREKRSDWQPEDEEFFELHRSYIEDESNLRARWEKAVFGKPVDCFDFLDGFLTVVQRLVIP…
aesc2336|251722_14_peg_1109	56	DNA-binding protein	MFTVLCILNLLMRRVSPHTSWDKRLHELLSEFSEINLTAMGFPPHWQNDPFWQTPS
aesc2336|251722_14_peg_846	93	Endoribonuclease	MAADATPIYGDVKSQTKVIMENIASTLESLDSKLGDVFKVTVWLSDMKHFSDFNEVYRPYFSEGFPVRSVVSAQLAFELDVEIEVQAIAPSQP
aesc2336|251722_14_peg_4594	118	Glutamate carboxypeptidase	MHSRRFPITAAIGFSLFSMGVIAAELPSDLLLKKAQAEQQSYLKTVRQLVDIDTGTGQAPGLKTVSAMLVERLKALGAEVSTTPADPSAGDNIVGRFKGNGSRSFLLMVHYVSTPTKK
aesc2336|251722_14_peg_3642	43	Glutathione S-transferase	MGLLVEGHWQDQWYESSKDGAFQRENAQRRNWVTADVSTPTKK
aesc2336|251722_14_peg_4652	141	Glycosyl hydrolase family protein	MLNPKIIDQYKNKTTDAASAMPDIRGKNILMGFWHNWPSEPDQGYQQGLFKEMALTDIPEAYNVVAVAFMKGAGIPTFKPYNLSDDAFRAQVAALNAQGRAVLISLGGADAHIELHAGQEDALAYEIIRLNRPGFLGDPFV
aesc2336|251722_14_peg_1312	107	Glycosyl transferase	MPFALNDSTRFISPTKTPEYLAGGCPVVSTRIADVVRTYGESGVVAIADDADAFVRAIREALAHKDPADFLRKVDAVLAGESWDNTCAVMKAQIGLVTTGEQTQCLG
aesc2336|251722_14_peg_5560	67	Glycosyl transferase	MSGKRPLVSISIPVLNESGNIEALYSRLDALATRMKDRCDLEFVFSDNHSDDNTWMMLVTATVKMTP
aesc2336|251722_14_peg_1603	78	Histidine kinase	MLFTDLIMPGGMNGVMLAREVRRRYPKIKVLLTTGYAESSIERTDIGGSEFDVVSKPCMPQDLARKVRQVLDGPNGIA
aesc2336|251722_14_peg_844	678	Histidine kinase	MSQDPDFKLLFEALPHLVLVLSPGPSFIMVAANEGRLRGTNSRREDCIGRSIFEVFGRNPDEQSEFGAGVLRASLERVMHTRKPDYMAITKYDIPRAADEDGGFEVRYWSPLNTPVLNDRGEVIYIIHQTEDVTGQVLGRERSNSGVKIADERFRVALLASETGIFDWYIDEGQFYCDTALQQLFGFPDVLTYNPIERFLEYVHPEERGQVRLSLVECSHGKDFTVEFRLNRSAQERWLVSKGKVFRDAAGNSSYVTGTCMDITARKQAEEALRELNETLEAKVAAEVAERTRVEDTLHQAQKMEAVGQLTGGIAHDFNNLLTGVIGSLELMQRRQRVGNSIDDQRYINAAVTSAHRAAALTQRLLTFSRRQTLDLIPIEVNQLVASLEDLLHRTTRKN…
aesc2336|251722_14_peg_3298	47	Histidine kinase, HAMP region: chemotaxis sensory transducer	MSSWFANISVNMKLALGFGLVLVFTAILALTALDQHERTDQSQQLDE
aesc2336|251722_14_peg_1607	145	HxlR family transcriptional regulator	MNTKDPTQGTCPIARSLAVLGDTWSMLILRDANSGLTRFDQFKKSLGIAPTMLTKRLETLTEEKLLEKRRYSERPPRDEYVLTEAGRDYWPVLFAIAAWGRKHRGEGNLVWFKDAETGTDVNPVVIDAETGAEIGTRAIQIDLPE
aesc2336|251722_14_peg_3514	137	Integrase	MAEIRPFTPRHQRDSQKNLEDFIAMCRDRLTVFGADLDWHANAWPKVGNFTVLGAPARGYTTDQLLSADIVPFAKAYVRYQQGHTPTKLKNELKAIRCIEKALLKVTGKADITQVDQLVMDVASSVAREYLSTPTKK
aesc2336|251722_14_peg_4785	331	Iron-enterobactin transporter permease	MRTLHGKRPLLTLGGLALLCLALASWALANGSMALSLGQVLDALRGLAPHGPQMIVTQWRLPRVVTALVLGAALAVSGMIFQSLMRNPLGSPDIMGFNTGAYSGVLVALVLFHGSTLGTASAALIGGLLTAVVVYRLAWRNGVSTLRLIIIALGVRAMLVSFNTWIVVNGSLEATLSAGLWNAGTLNGITWGKALPALLCIAVAMVLSLALSLRMRLLEMGDDTANALGVPVERSRLLLLSLGVVLTAASTAVAGPISFLALAAPQIARRLSPSQHLTMPMAALTGAALLLAADLAAQRLFLPYQLHVGLITVSLGGLYLLGLLIRETRKR
aesc2336|251722_14_peg_1201	162	Linoleoyl-CoA desaturase	MRLQMGPGHQLFKVSQEAISASLLFLAGIFEFGEGLLHARNAHGEGGWLKELSVPRVGTVGYFCSASLMPHGWYRHNFATTCDWQTKPRWLHHVVGGLNFHLTHHLFPGWSHRHYPALANIIAELAPQYGMSYRCIDYRELLRQQRKFLRGMGQEPHVTKTT
aesc2336|251722_14_peg_2182	260	Methyl-accepting chemotaxis protein	MTRQTCIGVTSQKDETDQVATAMNEMAATVQEVARNAQEASQAAAQADQQARSGDEVVGQAISQIEQLALEVLNSTQSMSALKQESNKIVGVLDVIKSVSQQTNLLALNAAIEAARAGEAGRGFAVVADEVRGLAQRTQKSTEEIEELIAALQTGTQQVATTLDNSRTLTDNTVELSRRAGGALEQITRTVATIQHMNEQIATASEEQSVVAEQINRNVISVRDISEQTAAASEQTAASSVELARLGTHLQTLVGKFRVS
aesc2336|251722_14_peg_280	145	Partition protein parA	MATAVSRAGDADLYIFDGPANATEETVKIAKASNLLILPTGLTLDDLDPQIALANTLADLHGVPVDRIVFALCKATKRDAATDAAREYLGKTRFATLAGSIQHQDCYADAMNKGRSVTETSFRSPRAKAMEVIQSAVDHFSRLTK
aesc2336|251722_14_peg_285	100	PbsX family transcriptional regulator	MSGMSQAALAEKIGCDAPLVGCYERGIHLPGVEQLIKISMAFDVAPGELLPGGQDVLRTRLISLRQAIADKAIEVDSPESLEEILAFMNKFTTYNKSDEK
aesc2336|251722_14_peg_4927	118	Pectate lyase	MTFTDGRRTDDQNGTANGRPKQHHDGALDVKNGANYVTISYSVLRNHEKNNLIGSSDSKTTDDGKLKVTIHNSLFENISSRGPRVRFGQVHLYNNYHTGSTSHKVYPFVYAQGVGWRC
aesc2336|251722_14_peg_1110	386	Peptidase S8	MDKYIILKKPLSSASSMKRNVAEAGSERPSLVIERLQRHEAAELSRDPGILAISRPMKIKLIRPLISAAEPEHAGDAWGVAAVNAHLSPYTGSGVRVAVLDTGIDRTHPAFDGIALQEQDFTGEGDGDWDGHGTHCAGTIFGRDVDGRRIGIARGVKQAFIAKVIGKHNANSDILFQGMHWALAQRANIISMSLGFDFPGEVEEKVNKGWPADLATSEALDVFCGNLRLFDSLMGVFKSYSVFNATPIVIAAAGNESRRAINNDYRISTSLPAAAEGVLSVAAAAHPNPLHAIADFSNSLPHLTAPGVNVLSAWPGGRLKSMGGTSMACPHVAGVAALWWEHLRNLRSPQLSQAVASNLVASARRDCFSPEFDASDFGHGLVSAPI
aesc2336|251722_14_peg_226	377	Peptide ABC transporter ATPase	MNLSRPDIAGRVSPDSNAQKPILEGIGLSKHFAVESGLLQPKKPPVQAVNQVNLSVRKSETLALVGESGSGKSTLGRLLLNLLQPTAGDVIYEGRNLANLTPEKLRQVRRDLQIIFQDPFASLNPRMTVESIVGEPIWLHSQASRSDRQAKVAELLRTVGLAPEHGGRHPHEFSGGQRQRIGIARALASEPRLILGDEPVSALDVSVQAQVVNLLEDLKHQFGLTLVIVAHGLAVIRHMSDRVAVMYLGEIVELAPVDALFENPLHPYTQALMAAVPVSHPDLRQPRPLLGGDMPSPSRPPSGCRFHSRCPHARALCKEAVPVMETVEAERQVACHFWREIANAGSATLILPTPSAAYTQRLNLFKHHQSLAVESQP
aesc2336|251722_14_peg_224	314	Peptide ABC transporter permease	MLMFILRRLLSSIPTLILVSLFVFTLQKLLPGDPVLAMAGEERDPAVMEYLRDKYRLDDPIPLQYLNWVGNVLTGDLGTSLRTEQPVTTLLASKLPVTIELAVLALLIALLIGIPTGIISAVRKGTAVDYGANVVALSGISIPHFWLGILLIMIFAVKLQWLPASGFVPMGEDFGQNLKTLILPAFVLGAGLSGILMRHTRSAMLEVLRTDYVRTARAKGLFPRTVILKHALRNALMPIVTLTTLLFGELLGGAVLTEQVFSIPGFGKMIVDAVFNRDYAVVQGVVLCVAIGFLLLNLLADVLYRLINPRLRSA
aesc2336|251722_14_peg_1971	112	Pirin	MNTIVSIQPRAITHRTSGKSRGPITRLMSPGDLGQLLKPFVFLDQFGFKPEPGKKGFGMHPHSGIATLTYMIEGEMAYEDTTGKSGILPNGGVEWMSAGNCQRQLKSDPLPC
aesc2336|251722_14_peg_4378	340	Regulatory protein CII	MKMISLFNHKGGVSKTTTTFNLGWKLAEQGYKILIVDTDPQCNLTALVLGYSSIDDTSEFYAKNPNCDLYTCIWPVLNGEGRHLDAVPVATAHPNLSLLCGNLQLSEAETQISVALTTAAKLPAMRNIPGVLGACIRSAATKNGFDYVLVDMSPSVGALNQCLLMSSDYFIVPTAPDFFCAQAIKSLTRVLPKWNKEVSEFRDSSFVYHLPENPPKFIGIISQKYRPRNGAPAKSFQRWIDIINSEVANALVPALVPFDMCLEDTLFKNFSIEDEPFNLANIADFNSLIAQAQKHNVPVFALTDDQIEQGGNILDNMKLSRDDFGNTFYELSLKVVGLTM
aesc2336|251722_14_peg_847	77	Resolvase family site-specific recombinase	MDKYTKQDLDSEITFKLTLRDFIILSWGDGRLPQGSRDDESLPVAACNRNGLDLQSSRFSTGIDCVYPSQQTGIICE
aesc2336|251722_14_peg_845	304	Serine dehydratase	MPLHIHTPLIESRPMSAEANCTIRLKMDALQPCGSFKLRGVGHACENHHGNGAQKFVSSSGGNAGLAVAYAGRVLGVPVTVVVPETTTPRAKDLLALEGAEVIVHGSSWQEANQLAQSLRTANDAFIHPFDDPLLWTGHATLIDEVAQAGNKPDAVVLSVGGGGLLCGVIEGLHRNGWPDVPVIAVETLGAASFRAATVARQAVELDRISSIATSLGAKRVCDQAVQYLHSHPIESVVVSDTDALKACERFLLDHRVLVEPACGAALSLGYQGELLSRYGNVLMVVCGGATATLAQIQTWIGYQ
aesc2336|251722_14_peg_1608	269	Short-chain dehydrogenase	MKKTVLVTGASSGFGLILANSLHKEGYEVIGTSREPQKHASKVPFKLLQLNIDDDVSIASFVTDLFKHIKRLDVLVNNAGYMVTGIAEETSIELGRKQLETNFWGTVKVTNALLPYFRAQKGGKIITVSSIVGLIGPPNLSYYTASKHAVQGYFKSLRFELDQFNIKVSMVEPVWFKTNLGAHAVSAEGTRISDYNNYRRQVEAATQKGIDAAEKPDAVIKKINSLIEAKNPKFSNPVGKMTGMILFLQSYLPSMFEGSILKETLKKTS
aesc2336|251722_14_peg_552	131	Stability/partitioning determinant	MAVPGIVDLSELAEASSGVAKVVLQGVQDMLLRVALQIARDDFEDRGERQRQGIDLAKTAGLYRGRKPNAKVHEQIIALKGGGCSIAETARLAGVSVSQVKRVWAQNQAKVKIGYLGEGAPKNASEYMGDY
aesc2336|251722_14_peg_296	54	Stability/partitioning determinant	MMTTLNVARVYLRVSTEDQDLQRQEAIIGNARASGYYVAAVYREKASGARSDRP
aesc2336|251722_14_peg_750	131	Stability/partitioning determinant	MAVPGIVDLSELAEASSGVAKVVLQGVQDMLLRVALQIARDDFEDRGERQRQGIDLAKTAGLYRGRKPNAKVHEQIIALKGGGCSIAETARLAGVSVSQVKRVWAQNQAKVKIGYLGEGAPKNASEYMGDY
aesc2336|251722_14_peg_5176	131	Stability/partitioning determinant	MAVPGIVDLSELAEASSGVAKVVLQGVQDMLLRVALQIARDDFEDRGERQRQGIDLAKTAGLYRGRKPNAKVHEQIIALKGGGCSIAETARLAGVSVSQVKRVWAQNQAKVKIGYLGEGAPKNASEYMGDY
aesc2336|251722_14_peg_400	41	T3SS effector HopW1	MALIHIDPKVLADMPVSMSSHVKFGSFIRLARARVAELRSR
aesc2336|251722_14_peg_4978	110	Toxin RelE	MSNAIEFIETSMFTRQIKALATDDELRSLQAILIESPDRGDLITNTGGLRKVRMATGNQGKSGSARVIYFLATPEVIYLVMAYPKSTKDSLTGAEKTELKLLTQKLKKEV
aesc2336|251722_14_peg_11	144	Transcriptional activator MltR	MIFVSDRALKLKIRHIIVLATAEHDIAMSKTTRIADPSYELMDDHNGLSIIYREHGFPCPLVRWHFHKEYELHLIVASSGKVFVGDYIGNFNPASLFLTGPNLPHNWISQIDEGEVVAKRDMLVNFTDELLESGNQVFAELRKV
aesc2336|251722_14_peg_4977	94	Transcriptional regulator	MSFFNELKASLEEAVDIKSGAKPAARRTQYELADVKAIRAQLNVTQGEMAKVLGTSIDTVKSWENGRRNPTGLAAKVLATVKANPDFFRELSVH
aesc2336|251722_14_peg_2466	152	Transposase	MSERAKSHRLRIGRISGTGQIYLVTAKTLQRKPAFSDWRMGRLFVDELRQVQEQQLADSLAWVVMPDHIHWLLQLNSHSLSRVVQRVKSKSAITINRASGCSGPFWQSGFHDVSIRTEESLLNFARYIVANPVRAGLVKSVRDYPLWDAIWL
aesc2336|251722_14_peg_1326	242	Transposase component	MTSSLNLDQMSPDQLRALAAQLLSQVDTMGKKIIRDQTVIEKLTHEIAQLKRLKFAKRSEQMNPEQASLLDDLIDTDIAAIEAELQALQAVPAAAETKQKPKRTALPAEFPRTLIHHEPDNTHCPCGCALKRIGEDVSEKLDYTPGLFTVERHVRGKWVCDDCETLIQAPVPAQVIDKGIPTAGLLAHVMIAKFADHLPLYRQESIFGRAGLAIPRSTLAQWVGVTGVQLQPLVDALRVNAN
aesc2336|251722_14_peg_429	789	Type III restriction-modification enzyme, helicase subunit	MLMDLDKAKIVITNYHAFKLRERMELSKGGRRLLQGRTGNELDTLETEGQMLQRVMPELMGLKNILAINDEAHHCYREKPHAVEDDETLDKDQKAEAEENNKAARLWISGLEAVNRKLGLQQVFDLSATPFFLAGSGYVEGTLFPWAMSDFSLMDAIECGIVKLPRVPVADNIPGAEMPIYRELWKHIGKKMPKKGRGKNAQLDPLAIPVELQTALEALYGHYLKTYEAWKQVGINVPPCFIVVCNNTATSKLVFDYISGFERTNEDGSITPVPGRLELFRNFDEHGEPLARPNTLLIDSEQLESGEALDDNFRSMAADEIERFKREIIERTGDRRQAENLSDSELLREVMNTVGKQGRLGEQIRCVVSVSMLTEGWDANTVTHILGVRAFGTQLLCEQ…
aesc2336|251722_14_peg_455	101	Type IVA conjugal transfer protein virB7	MNVKLALSGLLSAALLSGCGSAPKLSEPEGQWEDMPFTHKPAPAPAAVIPAPRPLPRQVQPAASPAPQAQPLKTTQQKRPVTASPAKPAEAPPNDSKCSAN
aesc2336|251722_14_peg_446	104	Type IVA conjugal transfer protein virB7	MNVKLALSGLLSAALLSGCGSAPKLSEPEGQWEDMPFTHKPAPAPAAVIPAPRPLPRQVQPAASPATQAQPLKTTSQKRPATAASASPAKPAEAPPNDSKCSAN
aesc2336|251722_14_peg_394	44	YheO domain protein	MNKRGKVEAVRAMQERGLFIVKGGVEKAAVALGGEYQFFCVRAG
aesc2336|251722_14_peg_2413	419	HYP	MPHERQRRQADGRYQCADLLRRPMPIPLSPHRYIQSPLLILAESHRSGLVRERAVTSAGDVSPEIKLSRTSSLPRPAGRSLNTPIYHAQPSSLYTSPLLILAESRRSGLVREGAVTSAGGVSPEIKLSRTSSLPRPAGRSLNATIYHAQPSSLYTSPLLILAESHRSGLVRKRAVTSAGDVSPEIKPSRTSSLPRPAGRSLNATIYHAQPSSLYTSPLLILAESRRSGLVRETAVTSAGDVSPELKPSRTSSLPRPAGRSLNTIIYHAQPSSLYTSPLLILAESRRSGLVRETAVTSAGDVSPEIKLSRTSSLPRPAGRSLNATIYHAQPSSLYTSPLLILAESRRSGLVREGAVTSAGGVSPEIKLSRTSSLPRPAGRSLNTPIFRARQDSCITMSAQ…
aesc2336|251722_14_peg_5468	105	HYP	MRLGAKARDYGLLSQNGAADVIRSWMRQVSAQSKADNSGKVILSLFDMSGQWSDPWAEAGYQVYRFDIQDDPELGDVSKFDVEFFKEFFGDFEGAEVYVSTPTKK
aesc2336|251722_14_peg_417	112	HYP	MDRYRGQYLRRLDGVHGDRRTRREKFLAIERVAEQLLVRLDLATSVLGYIDPANGRYVLNTQCGIAEDAGISAPALCRLMKTLDDAGYVYRRIERIRLDECQRQLKSDPLPC
aesc2336|251722_14_peg_848	871	HYP	MAIYEEVLAWADRLPPWRQDALRRLCIQGAWNEADLEEILDLAKQHHGIRSAMEPAPEPIRFAADHFPAEAYRDRTVVLTSLHTLVDVGKIPSDQALTFQLQGLTIVYGGNGAGKSGYARVLKQACRARSPGTVYANAYDPNYQQLIPSATIDFELDNAPVQTIWSGQRGHVPRPELRGISVFDSDCARHYLQTREAATFQPSALAYLQQLANGLNQALRPRLQAEIAGLATDITPFNVIPADTVAGQTIHPIGPATDLTRARALAMLNADEQAELTRLPQEISEADPTARATNLDNAAIRVDELANSIAMAANIVSDGAIGSAQSAHRSLVEAEAAEVAASALLQSEDATQLLPGTGQGPWALLFNAAREYSTSTAYPGHAFPVTDEGGVCVLCQQEL…
aesc2336|251722_14_peg_5473	318	HYP	MIEIKTADMAAEEEKRQKKGRKSNVVPYVQTDMFQANIVEWPVKDDLASMEFPLFSLSTKPDTSVREYSQPGTNKRVRIIPPVIGAATVFDKDLLLFLGSQIIEARKAGMPISKRVKFDTYDFLTSTSRDPGGNAYSNVLDMLRRLKGTQLETNIVTGGQEQTKGFGWIEDYTVTKTASNGKGVLECEVVLSEWIYNAFLHFEVMSIDRRYFGLRMPLERRLYELARKHLGNKMIWAADIGALQQKCGSKQSLTHFRADIRKIIERDLLPDYHMALDTSVKPQRIVFYTRDKQSLLEELAVKGEMEWFVALEKRDMEN
aesc2336|251722_14_peg_1111	120	HYP	MTFRPHKGKIEDGATNAKSKSFFLKRTFATEEELRSDAGKWETVLHDSKSMYGSSLKDATFDIHYNARHNGRTADKADKIRYAMIITLEAPKHPNLFNEILEAYSALVEIQPQVALPVRV
aesc2336|251722_14_peg_5518	384	HYP	MAEFFKYPTISRALSKIGMRANDRALPPKNLAPEASRRDSALTQGYNAATWPGRLDQSTSLQDIDWSGSPVLERGQMKTTQIEKRDAHFSGHETFPLRQMWLKKAVDKANIDGLLPKEIFSSEKAIADFGVGRNMVASIRHWALACDVIAEDESRRNFMLTSEGESIFGKSGLDPYSENPVTAWFAHWCLAGRGTRSTTWFWLFNVLSAQSFSRDEALPTLTKYAISVAGGKKLSQATLSRDLDTCLRGYAPRSASSSVEEAAEPMLAELGLLQEERKGVFSFRRGPKSTLPDAFFAWALLDYWTRYRRAESSLTFETAAYAQGSPGRVFKLDEESVAERLFSLSDLTDGKLRWSDTSGLRQVHRGDFDPAMLMTKLLRKSYDY
aesc2336|251722_14_peg_5267	230	HYP	MELGVALGNTPNADQADATVITPNTQPGDATGITSNAELGVAPGNTPNIQPGDATGITPNAELGVAPGNTPNTQLGVAPSITPNIQPGDATGITPNAELGVAPGNTPNTELGVAPGNTPNTELGVAPGNTPNTERGVAPSITPNIQPGVAPSITPNIQPGVAPGNTPNTELGVAPGTLRTYSQVMPLASLRTPSWVIPLELLRIPSQEIPRASLRPPIRQTPTDQETVCC
aesc2336|251722_14_peg_333	46	HYP	MGLTVGRGRINKNELAEKYLERFLEAGALHCIAHSSDDAERPELHA
aesc2336|251722_14_peg_4875	55	HYP	MADAPGYGGISTHPAAVATPGRAERSRNVFGLGGFFAKKQPHDYRRRLPVQGLQG
aesc2336|251722_14_peg_402	38	HYP	MLRVDVPHAVASTACKEALAIAGQGSAVSIIARGGVEC
aesc2336|251722_14_peg_972	75	HYP	MMLRPTKHSHPDRTVINVSLLLLSRLKDRRVDEYDVLRKFAKKHVVGGDVLFLPALNFLYLMGLIEYRPKEALQK
aesc2336|251722_14_peg_1776	41	HYP	MDTAPALIQTPGAPLLNQLLREFRFTNAYLPYNAEYCLRSR
aesc2336|251722_14_peg_5471	41	HYP	MRDDYHDRLRKQAVDQNTAMSFLIEQALEKMWGIESTESGN
aesc2336|251722_14_peg_3978	310	HYP	MFKDDCNAGQYPVASRVAVSVIDRFEMIDVADDKTERLARYSRGIDEPLKGVFRRPSVVQPGQRVAVSNLQQLLFTAQPRGYILADADVMRDGSFQVTQRGNAVFCVEQRAILALVDKGSTKGRTTGQRFIELRIKHLIMFTRAKHSRVFADYFRRAVTGDVLKGLIGKNDSGVAIGNHDRIKRGVQRLSQQMLFALCSNARADVLLHRYKVANRTRIVAHRGNFPLDDIGASVRAVIDCRPFEKEAFAQTLTHTLDYLTIGVGSLQDPWRKADQSLCCVAGHRAECRVDIHNERAAIGQIGIGDQNGIE
aesc2336|251722_14_peg_2785	335	HYP	MRRSASRPAFPRWSVRNDHRNYRAALRVETCIPALERAERSSQLSCDAPRRDLHSCAGACGATIATIVRRSASRPAFLRWSLQNDHRNYRAALRVETCIPTLELAERSSQLSCGAPRRDLHSHAGACGTIIATIVRRTASRPAFLRWSVRNDHRNYRAAHRVETCIPTLEREERSSQLSCGAPRRDLHSCAGACGTIIATIVRRSASRPAFLRWSVRNDHRNYRAALRVETCIPALEREERSSQLSCDAPRRDLHSYAGACGTIIATIVRRSASRPAFLRWSVRNDHRNYRAALRVATCIPALECAERSSQLSCGAPRRMHFWTLRVLFATCIKT
aesc2336|251722_14_peg_5261	42	HYP	MPSGAEAAREGIPLNECPYRHPAMRASWLKGFAQEQQQSFNF
aesc2336|251722_14_peg_595	45	HYP	MKELLPDLLKKLASQRATAESRLKEMGVAIDESYQNPTISILESH
aesc2336|251722_14_peg_5524	74	HYP	MGPGHQLFKVSQEAISASLLFLAGIFEFGEGLLHARNAHGEGGWLKELSVPRVGTVGYFCSASLGVPSADTACN
aesc2336|251722_14_peg_5351	54	HYP	MFFLAIAIADESTPFSEFLRVFHSAIGGLVMIGLGNVLWVLVSWMFSTSPQLKQ
aesc2336|251722_14_peg_4358	42	HYP	MPTLTRGAATAVSTLFFRGKNCGLALGLLGLLGVSAIPVNAN
aesc2336|251722_14_peg_1610	39	HYP	MQRLPRETLIYSKTQLLPPDKSRPPERCRDEKSNKSAPP
aesc2336|251722_14_peg_4365	81	HYP	MKRFIGVKKVQFLVKEKYIDYKCTDIWKSGLPVKFRTKKSPRWGSGLRETLIYSKTQLLPPDKSRPPERCRDEKSNKSAPP
aesc2336|251722_14_peg_2321	38	HYP	MRTRKTARAYVNSNPHCQQCTKSLQLDKWFNKKPRLNA
aesc2336|251722_14_peg_3686	42	HYP	MKQILGEPVFKQRKDTPENSPLSSVFLRPRLWDVQQFILIPT
aesc2336|251722_14_peg_1748	55	HYP	MILAADRGSKVAREGAVSVDAFSAIIKTFSRTSSLPRPSGRSTEAIYSGRSKTCA
aesc2336|251722_14_peg_4007	62	HYP	METLIYSKTQLLPPDKSRPPERCRDEKSNKSAPPYETLSLGNTALQFMSGAFTRTRCITRTG
aesc2336|251722_14_peg_5474	39	HYP	MWDTGVLERGDCRGLMAYVKGELCVMAEMVMLYDDKLLP
aesc2336|251722_14_peg_5061	42	HYP	MTLVASLPKETLIYSKTQLLPPDKSRPPERCRDEKSNKSAPP
aesc2336|251722_14_peg_4958	60	HYP	MRPELGRHIKLFISPLWVLPEFPSADLTFTLHAPRYWIARYLSISKNTVTEIVRRDRETP
aesc2336|251722_14_peg_1506	39	HYP	MIESVRLFSKVANVLKVAMMAKSSNKNSRAVACITTAEY
aesc2336|251722_14_peg_762	194	HYP	MSNEFEEIETLRCLLAGSRDRIKFLQGEIARFESIFEPTHLMCLRGGEKLLELCAPDGKFIGVSWNDMAQVLAAMVQASPIGSGKAPKIVDSLQAEIEQLKAELAGSEKDSREQIDQVKKAYEFLMLCRQDKTDTAIDAGAMRDANEWLKVAAENLGAALCKPAKRGHAMTEPLVQQAQAHREVPSALEQSAES
aesc2336|251722_14_peg_5522	625	HYP	MPDNRPDTTSPPASVWVKFLRNYGPIPTNENLFDEHVTKALARAGVRPVVLPTPRLEEMKDVVSAAGCSLLVAGTAGDGKTYHCRKLWSELGGVDADWASPGSIKRLDLDGREIVFVKDLSELGEAEGEEILEGLEASFSGDDTVSYVVATNHGQILDRLRRRVEKTGSPSQIRQTVQQAFINPGAQNDRLAVVDLSRAASRGSLEDVLRAVAEHPDWERCEECSLNRGDRICPIAENRARVIGASDDKLFAKRLGDLVELSRLNGAHLPVRDLLALATNILLGHPDVKEDLMKCQDVHRIQDDGTVDKASLYRNVFGSNLTKKRAMARPVFRMLSVFGAGQETANGIDGLLVYGFDDTRLRESFDRLVANDRFYGASPAYLAAQRRYLEGEEGVREDE…
aesc2336|251722_14_peg_3733	39	HYP	MPRPFLCALNSFCLCGLGISERIMPFIGIERPMVIAKYY
aesc2336|251722_14_peg_590	39	HYP	MQRLLRETLIYSKTQLLPPDKSRPPERCRDEKSNKSAPP
aesc2336|251722_14_peg_997	57	HYP	MQLTRHLIIRVLSKFGQTAFHCLDNRRDIIFRGIPQMMVDRSVKTTRIEMDRKKFIV
aesc2336|251722_14_peg_281	96	HYP	MSSKTSKPGEAPVVKVPKPPRRDLGEPPKSAADTAAVGNNTKVAADDKLVDLGFKLDQAFRREFRTFCASNDISQVGAFKEAMKDYMKKKGWQSSE
aesc2336|251722_14_peg_5265	42	HYP	MLQGAEGILLQRLESTLLQFFPTSRLLLHANHSSDSEPGCSC
aesc2336|251722_14_peg_396	98	HYP	MDMRAGTETALAKVVAVFGAAQPHCAYLLANRRANRMKVLVHDGFGIWLAARWLNQGKFHWPGIRHGSEMELDTEQLQALVLGLPWQRAGSGGSITLL
aesc2336|251722_14_peg_123	323	HYP	MKLINIAKLTTGAAIACMLTSCSGQRSTEQIKPFVICKERIEGRFNKQGDVEETPGPVGRCSTNLRKISTHYVAKDGKIYWMRQEHSRNTHCISGTGDASALIYNLSPACLFSRPGQYDAIEDRWLKLVTQDSTAFQSLEDTSEPLPYWKKDQYSHYAKDTNHVYYKHAKIEGAKPELFAVFFPFGTDDNWRKYEFSKSEDEVFVGGKPIGKIDLNQFTPLKPVRCPEHGLKTCAYVPDMESFFTAGNWGSGILGKLGNDLIFLREHGADYFQGMASPDMFMFVTSKKIYLYTHGTFYELAAGSPSSTRILVPMDVDYYENNI
aesc2336|251722_14_peg_1204	45	HYP	MPGDGRQTQTAAFGVRNEAALARLQPLRKFGRRVDPRMLSTPTKK
aesc2336|251722_14_peg_401	66	HYP	MCLLARAAVNYLFQRLLLIMRRPMLAHCSLGKLIGEFGNSRKRCDRPLQFTLNSTQQSCEVLRRRS
aesc2336|251722_14_peg_598	38	HYP	MPSLRETLIYSKTQLLPPDKSRPPERCRDEKSNKSAPP
aesc2336|251722_14_peg_605	95	HYP	MALLVVTFLTFVDKVFGDLEQFSEWQRTHYGYMLAWRLLVYATLAFGWLKIRKQLVQQAYSDIPAGLMRCEVIALLLIALMELRRAGLLEGVSTL
aesc2336|251722_14_peg_5357	77	HYP	MNVRTALTLSAVFMLSLTGCATQSQVDRQTNQLEVISASLKQIQANQQQSIALQHQQAALQAQSNNEQALQRQARSR
aesc2336|251722_14_peg_5525	76	HYP	MGPGHQLFKVSQEAISASLLFLAGIFEFGEGLLHARNAHGEGGWLKELSVPRVGTVGYFCSASLSDGPVSGQPFQN
aesc2336|251722_14_peg_3883	44	HYP	MWQYLQMVSGTGNAIDEEPSVGNRYRDDLGFGGVCLDRAPAIKQ
aesc2336|251722_14_peg_850	67	HYP	MGAFGAASKAPTGPVNIERSSSNLPKPIQIRVPIEKHSEIKAYAAEQQMSITDLLMKAYEEYRTRHK
aesc2336|251722_14_peg_298	179	HYP	MVYAFRDIDMGELGRLVIESTVDGETRISSEVAGDPQDPMTAQRLKVFEPISEALTHRLETTLGRGRPTALPVRLSEPRGQVPVEEVYCEVCNHLVALVVFADEANDLGQLEDCARMMYMHYAWHNVPTWLIGPQYCGGPIPQRRANVLQVWPQHGPLESLRPEEFNPRIEALATQHCK
aesc2336|251722_14_peg_5341	70	HYP	MTNHLCKFIRNDEASLLISQDRLDGVSGDAWEAGAVWLDAADFQRFRRGLYPRLLNKSSPAGPVVARKAS
aesc2336|251722_14_peg_1705	40	HYP	MEKTLQQVCAANERALPPLQHLCVTSFLAVGQPDGQGGEA
aesc2336|251722_14_peg_843	40	HYP	MARQAAILNAVWRSGGISGLYVISCLVVDAMIYFYVFSPH
aesc2336|251722_14_peg_133	54	HYP	MSRHIATRHSGVCVDHADAVMLQKRQESVNEAGLKAQEAGHCSHKKVSPDNGPG
aesc2336|251722_14_peg_1782	43	HYP	MVPMLRVGMQFWTLCFRFEYAARRRPVTRSVTQGIPTLEREER
aesc2336|251722_14_peg_5481	42	HYP	MQTHRRNKSFDVAAGKQESLTPILSLQRIAAAIVTFLGSVHA
aesc2336|251722_14_peg_4038	37	HYP	MGISHGLPTTGFFLPEFQAYGQSSAGLTANIAFIFAA
aesc2336|251722_14_peg_5521	504	HYP	MRPHIDDVAFAVEEHIWGHRLYDEQLPHLTFLEFLGILLFKRDKPLEADSDGFVRYVPRRQFLLRNVLFNNPHIDTISTKRVPDDDKWEEWHRSFLAGTSGIGDQDLTHLRDVFQNFEDFARSVELLRASAFEVNSNKRWSSKFVFPFGPDSLYEDLRVDAKTGSASNDRRFFARSGEMLYLMLCRAERAPELGRLLVERLFDQSSMLNRLARAIQGSADDAKSSRTTGYLPVVPTERFDRMCDDWIAILSRDMPVGNAIEHLVTSAGLNLLLYFLERGKVTVGDSYPVEFICEIVSRDRSKVRALSADSWQANQGLSLRATRASVESVRRMPEWEVALTSGSPRHDCAELMRGQFQWPAEDAGLSSLEPDELIAELVDEAESRHSQHFGKIHSSWARS…
aesc2336|251722_14_peg_1611	67	HYP	MGPGHQLFKVSQEAISASLLFLAGIFEFGEGLLHARNAHGEGGWLKELSVPRVGTVGYFCSASLGRR
aesc2336|251722_14_peg_4976	55	HYP	MNHLPGQSSFQSRFGHAGTHNQDKPGSIYRTIGERPSSILAGKYDHDSLKLLCGH
aesc2336|251722_14_peg_1306	65	HYP	MAARAEWIYIESKKAQPNPAKIAQWEAERQVFFDIEDGLRLDDQDSIERVIAKYGPEAKGLFETR
aesc2336|251722_14_peg_5472	104	HYP	MKRISLWSVDRDDTLHLDDEIVKLEDAHSVMIAANRALVEGDDLSLTRLGFDIDHIEDLKERHAQGKPGFPGYVMRNLQDTIQQLSDLKRGANDGRGAKVVDQN
aesc2336|251722_14_peg_3426	89	HYP	MNAVKLRSATEQAAGDFGRDDGDVAAGLDGHVATAFQHAAFVDAASGVDQVIAREQIEPIGKARPLTERQEDHLTFKVMRLDKIDLLFF
aesc2336|251722_14_peg_291	336	HYP	MQRKAARQVLGRFHHGVHGLGHTGELRVPGVDVAHGRTHKGRVTHRKHRRHFRAVLDGLIRGVAVNDQGRVIATERLVAQGDGLDGIFKLLGLPGITLDRAQVRHVLFEFVLGLVTVFEQKRLHQGELELLLDGLVPHARVSPTAGVVAQVKGRRKALATSVGTVLDKIVVFEVGDAINDRVPQAGVADQHVFFVPVDQQAVVAPDLREQRTVFVFLQPHDDRVIFGQQSFGQRQQVAHTLDPFIHLAVFEDQGNAVPDLEEGAVAKRGGVSVHKILKRGQRQGVLRVQLDARLGDVGLQHQVLAFLFAKGQEVAVEVMKQVDQFVITAGFAGNPL
aesc2336|251722_14_peg_230	41	HYP	MWQGATSKETLIYSKTQLLPPDKSRPPERCRDEKSNKSAPP
aesc2336|251722_14_peg_1113	436	HYP	MDIHSKLRRAANSDLATLFRVKELMPAPKALKEFDLMERLHREITTPSGGLIYLSEKANACFLRLVETVDAYLPSRDFVSSDDIYQACKIELGRMYEHEAPLKDIATFLAAVEAAVKSEILTHRFYTTLDGLSLSGVDQMRIGRLTVQIPDLAILEHCAANEAMTTGTWKRMKQGLWVSVEITGSRKYAEQRFFEDVKAACGLLAVSLTTVLERGGCAVRLTPSMDGRVRPSAATWFSIETSCNELCTSSSMKGFQSVTLDDLHIEGLLTSEWFGELTRIIQEGCDSDAEHAVRRAIYWFFDAQADTSAEMQLVKFWSCIECFLSFENSGETTTKIKRGLTALLTFGGYGFASLDTWRDLEREIDALYELRSTAVHDARHSHVSDRNITTVSKWAAWAI…
aesc2336|251722_14_peg_4360	66	HYP	MSVEREPALVERDSTIHPKYGDLRVTLLEPISKETLIYSKTQLLPPDKSRPPERCRDEKSNKSAPP
aesc2336|251722_14_peg_3330	60	HYP	MLGFILHLCAAGSADQQDLELIVDAFQAVLKVVMEPLIYSIFRPGNALEALIYLGATAGF
aesc2336|251722_14_peg_568	67	HYP	MGPGHQLFKVSQEAISASLLFLAGIFEFGEGLLHARNAHGEGGWLKELSVPRVGTVGYFCSASLGRR
aesc2336|251722_14_peg_591	67	HYP	MGPGHQLFKVSQEAISASLLFLAGIFEFGEGLLHARNAHGEGGWLKELSVPRVGTVGYFCSASLGRR
aesc2336|251722_14_peg_4946	67	HYP	MGPGHQLFKVSQEAISASLLFLAGIFEFGEGLLHARNAHGEGGWLKELSVPRVGTVGYFCSASLGRR
aesc2336|251722_14_peg_3853	45	HYP	MAEQIIAMSELLGRTPEERLLAQAFFRHRTWTACQLSCTSFIAGM
aesc2336|251722_14_peg_3652	64	HYP	MADSKDFPVEAESCERVFNHVGHHNGNAGLAHGSVSTLRSGFHLDQNHQPIKLRPRTALSDAPL
aesc2336|251722_14_peg_427	43	HYP	MPRQISWGSRETLIYSKTQLLPPDKSRPPERCRDEKSNKSAPP
aesc2336|251722_14_peg_4497	43	HYP	MKQLDLQVVQQARDWLAAKPSGYARFSLRSARPHAGPGQCWWG
